# Supplementary material for: Meiotic Interactors of a Mitotic Gene TAO3 Revealed by Functional Analysis of its Rare Variant
Source: G3 (Bethesda). 2016 Jun 14;6(8):2255–63. doi: 10.1534/g3.116.029900 (PMC4978881; doi:10.1534/g3.116.029900)
Supplement: Supplemental Material [file supp_g3.116.029900_TableS1.xls]

## Sheet: Sheet1
Table S1. Differentially expressed genes between T and S strains, with their P and Q values calculated using EDGE
Rank	Gene Name	P-Value	Q-Value
1	COX10	1.43678e-07	0.001
2	VPS55	3.59195e-06	0.01
3	RAD14	4.31034e-06	0.01
4	tE(UUC)K	9.1954e-06	0.0136
5	CDD1	9.77011e-06	0.0136
6	YEA6	1.26437e-05	0.0146667
7	PRM2	2.0546e-05	0.0204286
8	ADE3	2.87356e-05	0.025
9	PMT3	4.5977e-05	0.02888
10	ZIM17	4.69828e-05	0.02888
11	PCK1_a	6.92529e-05	0.02888
12	RPS4A	7.04023e-05	0.02888
13	PLB3_a	7.1408e-05	0.02888
14	BUD9	7.19828e-05	0.02888
15	PGA1	8.29023e-05	0.02888
16	CHA4	9.09483e-05	0.02888
17	SUT567	0.000103592	0.02888
18	URH1	0.000105029	0.02888
19	THO1	0.000108333	0.02888
20	CRT10	0.00011408	0.02888
21	RSC9	0.000120259	0.02888
22	SUT457	0.000124425	0.02888
23	CEM1	0.000124569	0.02888
24	SUT292	0.000126724	0.02888
25	YDR374C	0.000134339	0.02888
26	SUT634	0.00013477	0.02888
27	SUT655	0.000138649	0.02888
28	YDR426C	0.000138937	0.02888
29	YIL092W	0.000139511	0.02888
30	GUT2	0.000140374	0.02888
31	YKL061W	0.000140374	0.02888
32	NAS2	0.000155747	0.02888
33	DLS1	0.000170546	0.02888
34	YGR018C	0.000171408	0.02888
35	YHR139C-A	0.000175144	0.02888
36	YIP1	0.000177012	0.02888
37	FUN26	0.000182184	0.02888
38	YFR057W	0.000185058	0.02888
39	SUT192	0.000189655	0.02888
40	YCR015C	0.000190948	0.02888
41	URA1	0.00019569	0.02888
42	CTR3	0.000207615	0.02888
43	YLR307C-A	0.000213793	0.02888
44	DPP1	0.00021796	0.02888
45	OPY2	0.000224425	0.02888
46	ADH4	0.000230316	0.02888
47	YGR161W-C	0.000231465	0.02888
48	RRM3	0.00024454	0.02888
49	KAE1	0.000250862	0.02888
50	SUT287	0.000255029	0.02888
51	YNL043C	0.00025704	0.02888
52	NSG1	0.000258046	0.02888
53	YPL199C	0.000259339	0.02888
54	RPL14B	0.000260632	0.02888
55	GPH1, YPR160W-A	0.000261351	0.02888
56	YMR034C	0.000263506	0.02888
57	SNR65	0.000264943	0.02888
58	GNA1	0.000265948	0.02888
59	CIN5	0.000267098	0.02888
60	YIL102C	0.000274713	0.02888
61	DAP2	0.000277011	0.02888
62	SUT016	0.000280316	0.02888
63	GTT3	0.000289512	0.02888
64	TOS1	0.000289799	0.02888
65	RPS6B	0.000290086	0.02888
66	PSA1	0.000300575	0.02888
67	YDL094C	0.000301293	0.02888
68	SUT402	0.000306609	0.02888
69	SUT692	0.000311782	0.02888
70	SUT552	0.000313793	0.02888
71	CCE1	0.000317098	0.02888
72	AVT5	0.00031796	0.02888
73	YAT2	0.000322845	0.02888
74	MAM3	0.000328592	0.02888
75	YBR113W	0.000328879	0.02888
76	LUC7	0.000329598	0.02888
77	SUT802	0.000334339	0.02888
78	OSH6	0.000337787	0.02888
79	SUT321	0.000338649	0.02888
80	MDL2	0.00034569	0.02888
81	ICY1	0.000355316	0.02888
82	ADP1	0.000356609	0.02888
83	YDL237W	0.000362356	0.02888
84	VPH1	0.000367529	0.02888
85	SUT643	0.000399138	0.02888
86	YKU80	0.000412931	0.02888
87	YHR122W	0.000413937	0.02888
88	RUP1	0.000415517	0.02888
89	INO1_b	0.00041796	0.02888
90	SUT418	0.000422989	0.02888
91	YSC84	0.000422989	0.02888
92	SUT404	0.000423132	0.02888
93	SMF3	0.000427155	0.02888
94	YUR1_a	0.000438075	0.02888
95	RPS8B	0.000445259	0.02888
96	PTC6	0.000445259	0.02888
97	LSP1	0.000449713	0.02888
98	NKP1	0.000458046	0.02888
99	SUT812	0.000458621	0.02888
100	YLR400W	0.000473994	0.02888
101	SUT005	0.000476437	0.02888
102	JLP1	0.000477443	0.02888
103	ARG80	0.000481034	0.02888
104	UBC7	0.000482759	0.02888
105	VTC2	0.000485632	0.02888
106	LPP1	0.000490805	0.02888
107	SUT527	0.000494253	0.02888
108	YCR099C, YCR100C, YCR101C	0.000505172	0.02888
109	YMR103C, YPK2	0.000512644	0.02888
110	USA1	0.000514512	0.02888
111	SUT010	0.000518965	0.02888
112	YEL030C-A	0.000534914	0.02888
113	YOR246C	0.000535345	0.02888
114	YER076C	0.000538075	0.02888
115	HFA1	0.000542529	0.02888
116	YKL100C	0.000549713	0.02888
117	PPG1	0.000557328	0.02888
118	DDR48, YMR173W-A	0.000563937	0.02888
119	APE3	0.000569971	0.02888
120	YOR139C	0.000570402	0.02888
121	PEX1	0.000572989	0.02888
122	ALK1	0.000579023	0.02888
123	YNL300W	0.000583333	0.02888
124	SRL1, YOR248W	0.000583764	0.02888
125	NPR2	0.000589368	0.02888
126	YBR139W	0.000590086	0.02888
127	SUT581	0.000597414	0.02888
128	SUT545	0.000602155	0.02888
129	SUT538	0.000602874	0.02888
130	SUT183	0.000613937	0.02888
131	CAT2_a	0.000617529	0.02888
132	EHT1	0.000625431	0.02888
133	YFL051C	0.000627011	0.02888
134	YPT35, TRR2	0.000631609	0.02888
135	COX9	0.000633333	0.02888
136	GID8	0.000640661	0.02888
137	TYW3	0.000653305	0.02888
138	SUT606	0.000655316	0.02888
139	TVP15	0.000658333	0.02888
140	EAF3	0.000670259	0.02888
141	IST3	0.000670977	0.02888
142	SUT070	0.000672558	0.02888
143	DIP5	0.000680747	0.02888
144	MDM1	0.000682759	0.02888
145	SUT623	0.000689942	0.02888
146	CBT1	0.000697845	0.02888
147	SUT666	0.000704741	0.02888
148	FET3	0.000718678	0.02888
149	PEX11	0.000722988	0.02888
150	DAL4	0.000727874	0.02888
151	PET117	0.000737356	0.02888
152	PMA1	0.000738937	0.02888
153	UTR5	0.000744828	0.02888
154	SUT071	0.000746983	0.02888
155	SUT274	0.000749138	0.02888
156	GLR1	0.000771695	0.02888
157	YAR028W, YAR029W	0.000777442	0.02888
158	YNL017C	0.000780603	0.02888
159	YDR327W	0.000782759	0.02888
160	ARG81	0.000788218	0.02888
161	PRY3	0.00079569	0.02888
162	SUT360	0.000797558	0.02888
163	YMR244C-A	0.000797845	0.02888
164	RPL42B	0.00079842	0.02888
165	SUT415	0.000799856	0.02888
166	COX5B	0.000814655	0.02888
167	YLR177W	0.000821839	0.02888
168	AVT3	0.000824569	0.02888
169	VCX1	0.000831178	0.02888
170	PTR2	0.000833333	0.02888
171	PGA2	0.000836925	0.02888
172	YLR413W	0.000837787	0.02888
173	YBR261C	0.000840948	0.02888
174	YKL183C-A	0.000842098	0.02888
175	SNR85	0.000842098	0.02888
176	DIG1	0.00085704	0.02888
177	YOL097W-A	0.000857615	0.02888
178	MDH3	0.000864224	0.02888
179	PNS1	0.000865948	0.02888
180	SCW11	0.000872126	0.02888
181	TPK2	0.000872126	0.02888
182	PCL9	0.00088204	0.02888
183	YDR048C	0.000885345	0.02888
184	YTP1	0.000886063	0.02888
185	YMR181C	0.000886063	0.02888
186	YDR185C	0.000887931	0.02888
187	POP4	0.000890661	0.02888
188	PEP7	0.000900862	0.02888
189	THI6	0.000906897	0.02888
190	YELCtau1, YEL020C	0.000917385	0.02888
191	YEN1	0.000917672	0.02888
192	YOR262W	0.000929598	0.02888
193	YKL070W	0.000929741	0.02888
194	RPS2	0.000931465	0.02888
195	ALY1	0.000937644	0.02888
196	SUT206	0.000940805	0.02888
197	PRP18	0.000948994	0.02888
198	YGL196W	0.000987356	0.02888
199	YFL013W-A	0.000988362	0.02888
200	GPX2	0.00100086	0.02888
201	DIA3, YDL022C-A	0.0010033	0.02888
202	RGT2	0.00100374	0.02888
203	SUT180	0.00101221	0.02888
204	MER1	0.00101566	0.02888
205	VPS51	0.00101638	0.02888
206	TRM13	0.00101925	0.02888
207	AVT2	0.00102859	0.02888
208	YFR034W-A	0.00102888	0.02888
209	GTO3	0.0010296	0.02888
210	YDR387C	0.0010375	0.02888
211	SUT021	0.00104497	0.02888
212	HTB1	0.00104612	0.02888
213	SUT609	0.00104856	0.02888
214	YOL037C	0.00105388	0.02888
215	YFR010W-A	0.00105632	0.02888
216	YNR014W	0.00105704	0.02888
217	YGR073C, PRP38	0.00105977	0.02888
218	MAL33	0.00106868	0.02888
219	SUT056	0.00107744	0.02888
220	LYS12	0.00109052	0.02888
221	PCL1	0.00109497	0.02888
222	YCR007C	0.0010954	0.02888
223	SUT201	0.00109828	0.02888
224	VAM7	0.00109842	0.02888
225	PAU17	0.00111609	0.02888
226	YML054C-A	0.00112098	0.02888
227	YDR053W	0.00112299	0.02888
228	UPS1	0.00112342	0.02888
229	ERV15	0.00113161	0.02888
230	URA3	0.00114009	0.02888
231	YJL171C	0.00114483	0.02888
232	YLL006W-A	0.00114698	0.02888
233	YDL012C	0.00114813	0.02888
234	ENB1	0.00116451	0.02888
235	HSP78	0.00117471	0.02888
236	YGL039W	0.001175	0.02888
237	TOP3	0.00117644	0.02888
238	SKM1	0.00117644	0.02888
239	SUT317	0.00118089	0.02888
240	YBL100C	0.00118319	0.02888
241	SUT764	0.00121537	0.02888
242	DAN4	0.00122141	0.02888
243	LSM8	0.00122558	0.02888
244	MTM1	0.00122715	0.02888
245	YMR252C, YMR253C	0.0012273	0.02888
246	YKL111C, KTI12	0.00122802	0.02888
247	IMP2	0.00123707	0.02888
248	SNR76	0.00123894	0.02888
249	GSY2	0.0012398	0.02888
250	ARR1	0.00124224	0.02888
251	SUT163	0.00124238	0.02888
252	BIT61	0.0012477	0.02888
253	YEL020C-B	0.00125014	0.02888
254	NSE3	0.0012546	0.02888
255	MUP3	0.00126394	0.02888
256	RPL31B	0.0012671	0.02888
257	MPE1	0.00126911	0.02888
258	SYC1	0.00127385	0.02888
259	STB6	0.00127457	0.02888
260	YGL220W	0.00127557	0.02888
261	GPB2	0.00127629	0.02888
262	YDR049W	0.00129382	0.02888
263	CAC2	0.00129871	0.02888
264	YLL053C, AQY2	0.00129986	0.02888
265	PHO5	0.00130647	0.02888
266	WSC4	0.00130991	0.02888
267	YOR011W-A	0.00131006	0.02888
268	YBR137W	0.00131035	0.02888
269	PCS60	0.00131035	0.02888
270	DFR1	0.00131049	0.02888
271	DPB3	0.00131207	0.02888
272	YNL324W	0.00131279	0.02888
273	YOR218C	0.00131853	0.02888
274	YJR136C	0.00132155	0.02888
275	UTR4	0.00132428	0.02888
276	YEL014C	0.00132874	0.02888
277	ACS2	0.00132917	0.02888
278	GAL83	0.00133434	0.02888
279	ACT1	0.00133606	0.02888
280	HTA1	0.00134583	0.02888
281	YLR241W	0.00135	0.02888
282	YOR379C	0.00135302	0.02888
283	MTG2	0.0013533	0.02888
284	YLR101C, APC9	0.00136078	0.02888
285	RDR1	0.00137629	0.02888
286	SUT610	0.00137802	0.02888
287	YDL172C	0.00137888	0.02888
288	RTT101	0.00138233	0.02888
289	SUT187	0.00138506	0.02888
290	YGR146C-A	0.00138678	0.02888
291	FUM1	0.00139253	0.02888
292	SNF11	0.00139267	0.02888
293	ZEO1	0.00139325	0.02888
294	BAG7	0.00139713	0.02888
295	RRT7	0.00140014	0.02888
296	IRC22	0.00140302	0.02888
297	MLF3	0.00140474	0.02888
298	ZWF1	0.00140589	0.02888
299	GPI16	0.00141063	0.02888
300	YOL038C-A	0.00141351	0.02888
301	SUT590	0.00141609	0.02888
302	HOM6	0.00142069	0.02888
303	ECM38	0.00142299	0.02888
304	SUT760	0.00142457	0.02888
305	FIG1	0.00142759	0.02888
306	CTR2, YHR175W-A	0.00142945	0.02888
307	SUT780	0.00143032	0.02888
308	ATE1	0.00143132	0.02888
309	COG2	0.00143333	0.02888
310	LSC2	0.00143578	0.02888
311	PET112	0.00143707	0.02888
312	ECM5	0.00143721	0.02888
313	DAL5	0.00143894	0.02888
314	GTB1	0.00144152	0.02888
315	SUT327	0.00144195	0.02888
316	SEC27	0.00144784	0.02888
317	STE23	0.00144914	0.02888
318	YOL079W	0.00144914	0.02888
319	SHC1	0.00145144	0.02888
320	YGL258W-A	0.00145575	0.02888
321	PKH1	0.00148305	0.02888
322	HEM14	0.00148362	0.02888
323	DOG1	0.00148851	0.02888
324	FLX1	0.0015092	0.02888
325	CIS3	0.00151595	0.02888
326	DMC1	0.00151911	0.02888
327	YHL044W	0.00153463	0.02888
328	SUT061	0.00153966	0.02888
329	YAP1801	0.00154167	0.02888
330	SUT490	0.00154497	0.02888
331	ECM4	0.00154526	0.02888
332	DFG10	0.00155101	0.02888
333	SUT064	0.00156365	0.02888
334	YOR146W	0.00156911	0.02888
335	LAS21	0.00156983	0.02888
336	NUT2	0.00157198	0.02888
337	IML3	0.00157486	0.02888
338	SUT616	0.00157759	0.02888
339	SWI5	0.0015783	0.02888
340	YMR027W	0.00157845	0.02888
341	MET2	0.00157917	0.02888
342	PUS5	0.00158118	0.02888
343	PCH2	0.00158721	0.02888
344	SUT834	0.00158736	0.02888
345	CHS2	0.00158894	0.02888
346	ZTA1	0.00159339	0.02888
347	MNR2	0.00159526	0.02888
348	SMA1	0.00160158	0.02888
349	REC107	0.0016069	0.02888
350	SLC1	0.00160891	0.02888
351	PTR3	0.00161724	0.02888
352	ASI2	0.00161868	0.02888
353	ASK1	0.00162012	0.02888
354	YKR070W	0.00162586	0.02888
355	YIL152W	0.00163017	0.02888
356	YML037C	0.00163103	0.02888
357	RPS31	0.0016375	0.02888
358	OM14	0.00163908	0.02888
359	YLL037W	0.00164698	0.02888
360	CPR4	0.00164799	0.02888
361	YLR217W	0.00165129	0.02888
362	RSP5	0.00165991	0.02888
363	RPL43B	0.00166351	0.02888
364	YML122C	0.00166523	0.02888
365	BAS1	0.00167098	0.02888
366	YFR006W	0.00167859	0.02888
367	SUT665	0.00168391	0.02888
368	YJR115W, YJR116W	0.00169368	0.02888
369	YGR012W	0.0016944	0.02888
370	CTF19	0.00169483	0.02888
371	MCM16	0.00169569	0.02888
372	YBR235W	0.00169885	0.02888
373	PEP1	0.00170259	0.02888
374	SUT343	0.00170374	0.02888
375	YJL009W	0.00171063	0.02888
376	LOT6	0.00171825	0.02888
377	GAT3	0.00173161	0.02888
378	ASF2	0.00173233	0.02888
379	COG1	0.00173405	0.02888
380	FIN1	0.00173764	0.02888
381	TAH18	0.00173793	0.02888
382	SUT307	0.00174353	0.02888
383	SUT572	0.00174756	0.02888
384	SUT424	0.00175747	0.02888
385	PEX14	0.00176695	0.02888
386	YBR204C	0.00176954	0.02888
387	RRI1	0.00177428	0.02888
388	SUT544	0.00177888	0.02888
389	MAP2	0.00178405	0.02888
390	CRC1	0.00179784	0.02888
391	YHLComega1, ARN2	0.00180072	0.02888
392	TOR1	0.00180158	0.02888
393	REC8	0.00180287	0.02888
394	BIG1	0.00180388	0.02888
395	ERP5	0.00180747	0.02888
396	YGR203W	0.00180747	0.02888
397	YER158W-A	0.00180747	0.02888
398	ALA1	0.00181178	0.02888
399	RPS21B	0.00181207	0.02888
400	SUT305	0.00181667	0.02888
401	REH1	0.00181983	0.02888
402	SUT558	0.00182514	0.02888
403	MCM22	0.00183132	0.02888
404	PDB1	0.00183147	0.02888
405	PEX27	0.00183534	0.02888
406	KRE29	0.00183534	0.02888
407	TRM12	0.00183721	0.02888
408	SUT744	0.00184109	0.02888
409	YNL152W	0.00186351	0.02888
410	YJL032W	0.00187227	0.02888
411	TAL1	0.00187471	0.02888
412	JIP5	0.0018773	0.02888
413	CRR1	0.00187759	0.02888
414	PTC1	0.00188118	0.02888
415	MSB4	0.00188175	0.02888
416	PEX28	0.00188348	0.02888
417	HEM12	0.00188879	0.02888
418	SUT168	0.00189138	0.02888
419	YDR442W	0.00189138	0.02888
420	RPS20	0.00189397	0.02888
421	RHO2	0.00189526	0.02888
422	TVP38	0.00190331	0.02888
423	GAL2	0.00191092	0.02888
424	MCM3	0.00191394	0.02888
425	MLH2	0.00191394	0.02888
426	TMS1	0.00191796	0.02888
427	FIT3	0.00191853	0.02888
428	PPT2	0.00192256	0.02888
429	YOL048C	0.00192443	0.02888
430	YBR071W	0.00192687	0.02888
431	YCR045W-A	0.00192787	0.02888
432	POR1, tD(GUC)N	0.0019319	0.02888
433	YCP4	0.00193865	0.02888
434	FAA3	0.00193879	0.02888
435	RPL26A	0.00194052	0.02888
436	SMF2	0.00194081	0.02888
437	SUT127	0.00194167	0.02888
438	HEM4	0.00194569	0.02888
439	COS10	0.00194598	0.02888
440	YDRWdelta31	0.00194698	0.02888
441	BSC2	0.00194756	0.02888
442	SUT109	0.00195115	0.02888
443	YJL067W	0.0019569	0.02888
444	COX20	0.00196365	0.02888
445	LSM5	0.00198175	0.02888
446	BOP2	0.00199425	0.02888
447	ATG27	0.00199684	0.02888
448	SAM3	0.00199942	0.02888
449	TPS3	0.00201006	0.02888
450	YMR111C	0.00201121	0.02888
451	CDA2	0.00201192	0.02888
452	IKI3, SWC7	0.00201494	0.02888
453	POR2	0.00202026	0.02888
454	DCG1	0.00202831	0.02888
455	RPS9B	0.00204152	0.02888
456	SPO11	0.00204267	0.02888
457	YDR374W-A	0.00205072	0.02888
458	TRR1	0.00205532	0.02888
459	UBC13	0.00205905	0.02888
460	MIP1	0.0020602	0.02888
461	YPL119C-A	0.00206135	0.02888
462	SUT089	0.00206638	0.02888
463	SUT645	0.00206925	0.02888
464	YKL053W	0.00207371	0.02888
465	DAL2	0.00207816	0.02888
466	NNF1	0.00207816	0.02888
467	FMP42	0.00208319	0.02888
468	PYK2	0.00209066	0.02888
469	ACK1	0.00209626	0.02888
470	PIB2	0.00209813	0.02888
471	TES1	0.00211307	0.02888
472	NBP35	0.00212112	0.02888
473	PUT3	0.00213434	0.02888
474	YPC1	0.00213606	0.02888
475	TOS3	0.00214009	0.02888
476	SUT672	0.00214684	0.02888
477	YAT1	0.00215216	0.02888
478	HSP31	0.00215819	0.02888
479	BIK1	0.0021602	0.02888
480	MMT2	0.00216351	0.02888
481	YBR292C	0.0021796	0.02888
482	PET18, MAK31	0.00218635	0.02888
483	SUT347	0.00218693	0.02888
484	HTS1	0.00219009	0.02888
485	SUT375	0.00219497	0.02888
486	FZF1	0.00219512	0.02888
487	ECM14	0.00219698	0.02888
488	GAT1_b	0.00220029	0.02888
489	SUT170	0.00221121	0.02888
490	PCK1_b	0.0022125	0.02888
491	SUT431	0.00221724	0.02888
492	SUT344	0.00222184	0.02888
493	SUT767	0.00222816	0.02888
494	DST1	0.00224095	0.02888
495	SDH3	0.00224425	0.02888
496	RPP0	0.0022444	0.02888
497	GBP2	0.00224454	0.02888
498	SCS2	0.00224598	0.02888
499	SUT069	0.00224598	0.02888
500	TFB4	0.00224842	0.02888
501	YIH1	0.00224986	0.02888
502	SNR41	0.00225402	0.02888
503	AVT4	0.00225532	0.02888
504	SUT357	0.00225977	0.02888
505	FYV6	0.00226307	0.02888
506	SEC20	0.00226451	0.02888
507	YDR396W	0.00226983	0.02888
508	SDP1	0.00227184	0.02888
509	TCB3	0.00227284	0.02888
510	YOR1	0.0022796	0.02888
511	MND1	0.0022796	0.02888
512	SMK1	0.00228147	0.02888
513	SWM1	0.00228649	0.02888
514	PTK1	0.00229684	0.02888
515	HIM1	0.00229885	0.02888
516	TIM44	0.00230273	0.02888
517	ARG8	0.00231624	0.02888
518	RIM9, AEP1	0.00232874	0.02888
519	IPT1	0.00233448	0.02888
520	SUT053	0.0023375	0.02888
521	ATG14	0.0023398	0.02888
522	DAL7	0.00234397	0.02888
523	SUT191	0.00234914	0.02888
524	AKR1	0.00235158	0.02888
525	SUT423	0.00236537	0.02888
526	SPG5	0.00236595	0.02888
527	NCR1	0.0023681	0.02888
528	KTR1	0.00236983	0.02888
529	YBR072C-A	0.00237514	0.02888
530	SUT847	0.00237716	0.02888
531	RPL19B	0.00237773	0.02888
532	BUD14	0.0023783	0.02888
533	CAD1	0.00238032	0.02888
534	CBC2	0.00238305	0.02888
535	HOG1	0.00239052	0.02888
536	PUS6	0.00239339	0.02888
537	DLD3	0.00239669	0.02888
538	SUT824	0.00239899	0.02888
539	MBB1	0.00240115	0.02888
540	MMM1	0.00240517	0.02888
541	OCA1	0.00241063	0.02888
542	YER085C	0.00241394	0.02888
543	YND1	0.00241566	0.02888
544	RPS18A	0.00242428	0.02888
545	YER134C	0.00242428	0.02888
546	YDR531W	0.00242931	0.02888
547	MIG1	0.00243434	0.02888
548	BDF2	0.00244152	0.02888
549	YKL118W	0.00245014	0.02888
550	FUS2	0.00245043	0.02888
551	RPB4	0.00245618	0.02888
552	RPL21B	0.00245919	0.02888
553	LGE1	0.00246667	0.02888
554	PRC1	0.00247557	0.02888
555	LST4	0.00247557	0.02888
556	GTS1	0.00247888	0.02888
557	YDL062W	0.00247888	0.02888
558	ARA2	0.00249066	0.02888
559	SUT139	0.00249138	0.02888
560	YJR112W-A	0.00249784	0.02888
561	ADE1	0.00250833	0.02888
562	HMX1	0.00251293	0.02888
563	IDH1	0.00251997	0.02888
564	MEP1	0.00252026	0.02888
565	RAD26	0.00252471	0.02888
566	YOL107W	0.00252945	0.02888
567	BUD13	0.00253161	0.02888
568	SDS24	0.00254081	0.02888
569	YPL080C	0.00254512	0.02888
570	YLL029W	0.00254526	0.02888
571	SRO77	0.00254669	0.02888
572	LSM3	0.00254741	0.02888
573	YPI1	0.00255144	0.02888
574	PEP4	0.00255647	0.02888
575	YNL095C	0.00256193	0.02888
576	IRC18	0.00256351	0.02888
577	YGR125W	0.00256351	0.02888
578	YBL065W	0.0025648	0.02888
579	YLR179C	0.00257284	0.02888
580	NPC2	0.00257399	0.02888
581	ERS1	0.00258132	0.02888
582	PMR1	0.00258348	0.02888
583	YDRCdelta9	0.00258362	0.02888
584	SUT285	0.00258362	0.02888
585	FAR11	0.00258649	0.02888
586	YMR31	0.0025875	0.02888
587	SCT1	0.0025954	0.02888
588	COS8	0.00259583	0.02888
589	ALG6	0.00259669	0.02888
590	RSM23, CWC23	0.00260302	0.02888
591	CIT3	0.0026046	0.02888
592	CSE4	0.00261897	0.02888
593	KIN82	0.00262787	0.02888
594	GSY1	0.00263333	0.02888
595	MAL11	0.00263434	0.02888
596	AAD4	0.00263649	0.02888
597	YEL018C-A	0.00263965	0.02888
598	SUT107	0.00264282	0.02888
599	WRS1	0.00264454	0.02888
600	YLR091W	0.00264813	0.02888
601	ECM23	0.00265259	0.02888
602	ESS1	0.00265618	0.02888
603	BSC6	0.00266063	0.02888
604	RPP2A	0.00266236	0.02888
605	SUT310	0.00266422	0.02888
606	ADE2	0.00266753	0.02888
607	VPS69	0.00266767	0.02888
608	GDH3	0.00266983	0.02888
609	YFR020W	0.00267026	0.02888
610	HST2	0.00267399	0.02888
611	SSK1	0.00268118	0.02888
612	CST6	0.00268276	0.02888
613	SUT349	0.00268391	0.02888
614	YDL071C	0.00268419	0.02888
615	GPI14	0.00268434	0.02888
616	SUA7	0.00269037	0.02888
617	YLR412W	0.00269052	0.02888
618	FAA1	0.00269411	0.02888
619	YIL058W	0.00269885	0.02888
620	ERV46	0.00270718	0.02888
621	PLB3_b	0.00271221	0.02888
622	YGR131W	0.00271882	0.02888
623	YHR032W, YHR032W-A	0.00272112	0.02888
624	YMR265C	0.00272529	0.02888
625	GON7	0.00272845	0.02888
626	YER156C	0.00273175	0.02888
627	RIM8	0.00273247	0.02888
628	LYS4	0.00273664	0.02888
629	SPT8	0.00273692	0.02888
630	ERV1	0.00274095	0.02888
631	YKL047W	0.00274181	0.02888
632	RPL40B	0.00274698	0.02888
633	HRD3	0.00275014	0.02888
634	SUT453	0.00275417	0.02888
635	TAF6	0.00276465	0.02888
636	SUT459	0.00276581	0.02888
637	AAD6	0.00276624	0.02888
638	MSB3	0.00276825	0.02888
639	ULA1	0.00276911	0.02888
640	IRC5	0.00277471	0.02888
641	PPS1	0.00277543	0.02888
642	JHD1	0.00278692	0.02888
643	YHL037C	0.00279641	0.02888
644	CSG2	0.0028	0.02888
645	SEC13	0.00280675	0.02888
646	IRS4	0.00280675	0.02888
647	IDP2	0.0028069	0.02888
648	SUT078	0.0028069	0.02888
649	OST5	0.00281207	0.02888
650	SUT210	0.00281925	0.02888
651	MIC17	0.00282342	0.02888
652	RPL43A	0.00282356	0.02888
653	SUT465	0.00283262	0.02888
654	MRH1	0.00283506	0.02888
655	OAR1	0.00283807	0.02888
656	ECM33	0.0028421	0.02888
657	VPS34	0.00284411	0.02888
658	SUT841	0.00284598	0.02888
659	YHR140W	0.00284885	0.02888
660	TFP3	0.00284986	0.02888
661	OST3	0.00284986	0.02888
662	DBP1	0.00285546	0.02888
663	SUT584	0.00285747	0.02888
664	SNM1	0.00285819	0.02888
665	YPL067C	0.00285891	0.02888
666	SUT768	0.00285905	0.02888
667	TMA7	0.00286351	0.02888
668	SUT615	0.00286825	0.02888
669	QNS1	0.00287098	0.02888
670	SUT131	0.00288218	0.02888
671	LIP5	0.0028829	0.02888
672	MPC54	0.00288592	0.02888
673	YOL053W	0.00288707	0.02888
674	YSC83	0.00289124	0.02888
675	YIL168W, SDL1	0.00289138	0.02888
676	YOL047C	0.00289353	0.02888
677	YDL086W	0.00289756	0.02888
678	YLL047W	0.00289899	0.02888
679	YGL138C	0.00290316	0.02888
680	DSE4	0.00290905	0.02888
681	COX16	0.00292055	0.02888
682	PIC2	0.00292284	0.02888
683	ODC1	0.00292529	0.02888
684	PUS1	0.00293204	0.02888
685	EGT2	0.00293635	0.02888
686	MEC3	0.00293879	0.02888
687	SRB2	0.00294411	0.02888
688	ARR2	0.00294756	0.02888
689	YOR012W, IRC11	0.00295991	0.02888
690	YMR087W	0.00296767	0.02888
691	CDC13	0.00297256	0.02888
692	SUT371	0.00297443	0.02888
693	YFL012W	0.00297888	0.02888
694	SNR8	0.00297974	0.02888
695	YIL046W-A	0.0029806	0.02888
696	PTA1	0.00298262	0.02888
697	SUT839	0.00298391	0.02888
698	YFR017C	0.00298592	0.02888
699	MIF2	0.00299066	0.02888
700	ATX2	0.00299167	0.02888
701	MEC1	0.00299167	0.02888
702	SUT818	0.00299167	0.02888
703	SUT770	0.00299368	0.02888
704	COT1	0.00299799	0.02888
705	SUT470	0.00300474	0.02888
706	YEL053W-A	0.00300963	0.02888
707	HMF1	0.00301207	0.02888
708	SHG1	0.0030148	0.02888
709	GAL80	0.0030158	0.02888
710	YER121W	0.00301782	0.02888
711	YNL195C	0.00302285	0.02888
712	SFB2	0.00302356	0.02888
713	MDL1	0.00302988	0.02888
714	SUT473	0.00303118	0.02888
715	SUT482	0.00303477	0.02888
716	YCL021W-A	0.00303649	0.02888
717	SUB2	0.00303822	0.02888
718	CYB2	0.00304152	0.02888
719	YMRWdelta16	0.00305115	0.02888
720	YGR273C	0.00305172	0.02888
721	UBC5	0.00305431	0.02888
722	YAR023C	0.00306034	0.02888
723	VMA13	0.00307155	0.02888
724	ADO1	0.00308233	0.02888
725	OYE3	0.00308348	0.02888
726	YCL001W-B	0.00308463	0.02888
727	IRC10	0.00308535	0.02888
728	SCC2	0.00308951	0.02888
729	YMR155W	0.00309066	0.02888
730	YNL122C	0.00309353	0.02888
731	SRP1	0.00309569	0.02888
732	YRA1	0.00309813	0.02888
733	HOT1	0.00310014	0.02888
734	JSN1	0.00310316	0.02888
735	SUT416	0.00310517	0.02888
736	MSL1	0.00310862	0.02888
737	SNR49	0.00311911	0.02888
738	ARP10	0.00312026	0.02888
739	DOG2	0.00313894	0.02888
740	FMP21	0.00314454	0.02888
741	YOR022C	0.00314727	0.02888
742	YBR178W	0.00314899	0.02888
743	YDL186W	0.00314914	0.02888
744	GOR1	0.00315043	0.02888
745	DUR1%2C2	0.0031533	0.02888
746	MCR1	0.0031533	0.02888
747	GDB1	0.00315848	0.02888
748	YMD8	0.00315934	0.02888
749	TSA1	0.0031602	0.02888
750	ALD4	0.00316149	0.02888
751	APL6	0.00317285	0.02888
752	MDY2	0.00317601	0.02888
753	RPS22B, SNR44	0.00317629	0.02888
754	SUT685	0.00317759	0.02888
755	YAL037W	0.00317845	0.02888
756	ADH7	0.00318434	0.02888
757	SUT373	0.00318535	0.02888
758	HUA2	0.00318664	0.02888
759	ASN2	0.0031921	0.02888
760	DSE2	0.00319684	0.02888
761	VTA1	0.00319813	0.02888
762	YLR001C	0.00320302	0.02888
763	SUT389	0.00320905	0.02888
764	YNL277W-A	0.0032125	0.02888
765	YMR304C-A, SCW10	0.00321494	0.02888
766	SUT275	0.00321509	0.02888
767	YGL015C	0.00322471	0.02888
768	IME1	0.00323161	0.02888
769	YIR035C	0.00323391	0.02888
770	YDL183C	0.00324669	0.02888
771	SUT742	0.00324885	0.02888
772	SPO74	0.00325216	0.02888
773	HBT1	0.0032556	0.02888
774	SSO2	0.00327428	0.02888
775	ARH1	0.00327701	0.02888
776	TAX4	0.00327874	0.02888
777	PTH2	0.00328578	0.02888
778	YPR013C	0.00329138	0.02888
779	YHM2	0.00329555	0.02888
780	YPR077C	0.00329583	0.02888
781	YPL251W	0.00330115	0.02888
782	NDT80	0.00330417	0.02888
783	SPO75	0.00330445	0.02888
784	HAT1	0.00330603	0.02888
785	RSN1	0.00330647	0.02888
786	SUT730	0.00330991	0.02888
787	GUD1	0.00331236	0.02888
788	BUD4	0.00331293	0.02888
789	ERI1	0.00331667	0.02888
790	RPS1B	0.00331868	0.02888
791	SSA4	0.0033194	0.02888
792	GOS1	0.00332026	0.02888
793	YBR284W	0.00332313	0.02888
794	SSP2	0.00332672	0.02888
795	SUT614	0.00333463	0.02888
796	SNP1	0.00334339	0.02888
797	GSG1	0.00334784	0.02888
798	Q0032	0.0033579	0.02888
799	PRY1	0.00335805	0.02888
800	SLG1	0.0033592	0.02888
801	GLO4	0.00337069	0.02888
802	YFL040W	0.00337184	0.02888
803	DNF3	0.00337787	0.02888
804	SUT393	0.00338175	0.02888
805	SLA2	0.00338692	0.02888
806	YDR119W-A	0.00338865	0.02888
807	YDL114W	0.00339023	0.02888
808	TEA1	0.0033944	0.02888
809	SUL2_b	0.00339655	0.02888
810	RPL17B	0.00340057	0.02888
811	SUT593	0.00340876	0.02888
812	SUT226	0.00341092	0.02888
813	RMR1	0.00341293	0.02888
814	SUT694	0.00341293	0.02888
815	NUP116	0.00341911	0.02888
816	ECM11	0.00342083	0.02888
817	DDC1	0.00342256	0.02888
818	MUD1	0.00342601	0.02888
819	SUT817	0.00343132	0.02888
820	BET2	0.00343276	0.02888
821	SUT190	0.00343491	0.02888
822	PGS1	0.00344181	0.02888
823	SPS22	0.00344411	0.02888
824	YGL140C	0.00344425	0.02888
825	YPR027C	0.00344526	0.02888
826	YDL133W	0.00345488	0.02888
827	SUT365	0.00345704	0.02888
828	YPT11, YNL303W	0.00346049	0.02888
829	YOR050C	0.00346624	0.02888
830	SUT684	0.00346624	0.02888
831	SSD1	0.00346925	0.02888
832	SUT247	0.00347256	0.02888
833	CIN2	0.00347586	0.02888
834	YLR356W	0.00348534	0.02888
835	YGR240C-A	0.00348563	0.02888
836	NPR1	0.00348664	0.02888
837	MHP1	0.00348764	0.02888
838	RPA14, YDR157W	0.00348894	0.02888
839	SUT604	0.00349167	0.02888
840	IOC2	0.00349713	0.02888
841	RED1	0.00350287	0.02888
842	SUT496	0.00350388	0.02888
843	SIT1	0.00350532	0.02888
844	IRC7	0.00351135	0.02888
845	YRR1	0.00351178	0.02888
846	SUT546	0.00351365	0.02888
847	SUT444	0.00352313	0.02888
848	GCV3	0.00352342	0.02888
849	YMR052C-A, STB2	0.00352644	0.02888
850	SUT447	0.00352701	0.02888
851	DTR1	0.00355661	0.0290667
852	VPS17	0.00356236	0.0290667
853	YAL018C	0.00356494	0.0290667
854	GEF1	0.00356652	0.0290667
855	MGA2	0.0035717	0.0290748
856	YNL194C	0.0035773	0.0290864
857	YBR134W	0.0035931	0.0291525
858	YBR184W	0.00359756	0.0291525
859	RNH203	0.00359799	0.0291525
860	THG1	0.00361351	0.0291662
861	SUT582	0.00361566	0.0291662
862	PIL1	0.00361595	0.0291662
863	TAO3	0.00362557	0.0291662
864	TNA1	0.00365115	0.0291662
865	FPS1	0.00365517	0.0291662
866	SNR87	0.00367227	0.0291662
867	DLT1	0.00367831	0.0291662
868	HRT1	0.00367888	0.0291662
869	YPR174C	0.00368779	0.0291662
870	YEL067C	0.00369669	0.0291662
871	BDH1	0.00370374	0.0291662
872	RPL27A	0.00370589	0.0291662
873	CWP2	0.00371121	0.0291662
874	SUT114	0.00372083	0.0291662
875	SSP120	0.0037217	0.0291662
876	SPS2	0.00372845	0.0291662
877	YLR149C	0.00372902	0.0291662
878	ISD11	0.00374023	0.0291662
879	DEP1	0.00374669	0.0291662
880	YMR105W-A	0.00374785	0.0291662
881	MUM3	0.00374986	0.0291662
882	PXA1_a	0.00375402	0.0291662
883	RPL10	0.00375474	0.0291662
884	ERD2	0.0037681	0.0291662
885	YML101C-A, CUE4	0.00376853	0.0291662
886	PSR2	0.00376911	0.0291662
887	RRT5	0.00377169	0.0291662
888	MIP6	0.00377299	0.0291662
889	GRX5	0.00377874	0.0291662
890	SUT637	0.00377917	0.0291662
891	YIG1	0.00378994	0.0291662
892	YOL159C	0.00379871	0.0291662
893	CNN1	0.00379971	0.0291662
894	YPL025C	0.00380675	0.0291662
895	LIF1	0.00381365	0.0291662
896	AGP3	0.00382974	0.0291662
897	RPN13	0.00383132	0.0291662
898	AKL1	0.00383434	0.0291662
899	MSH4	0.00383534	0.0291662
900	SUT680	0.00383908	0.0291662
901	SOH1	0.00383994	0.0291662
902	YJL043W	0.00384282	0.0291662
903	SLD5	0.00384741	0.0291662
904	YDL218W	0.00384828	0.0291662
905	SRL3	0.00384986	0.0291662
906	PRP9	0.00385819	0.0291662
907	YPR146C, YPR147C	0.00385891	0.0291662
908	POP2	0.00386308	0.0291662
909	MEP3	0.00387601	0.0291662
910	NHX1	0.00388032	0.0291662
911	NIF3	0.00388879	0.0291662
912	YGRCdelta20	0.00389181	0.0291662
913	YMR209C	0.00389368	0.0291662
914	BUD17	0.00389598	0.0291662
915	LYS20	0.0038977	0.0291662
916	MGA1	0.00390532	0.0291662
917	PRP28	0.00391092	0.0291662
918	NCP1	0.00391394	0.0291662
919	SUT121	0.00391911	0.0291662
920	YPL222C-A	0.00392026	0.0291662
921	DAD1	0.00392313	0.0291662
922	SUT437	0.00392486	0.0291662
923	FUI1	0.0039533	0.0291662
924	COG3	0.00396293	0.0291662
925	AAD14	0.00397055	0.0291662
926	CAN1	0.0039727	0.0291662
927	PHO91	0.00397285	0.0291662
928	VHR1	0.00397586	0.0291662
929	YGR053C	0.00397615	0.0291662
930	YOR131C	0.0039783	0.0291662
931	YLR253W	0.00398491	0.0291662
932	RKM1	0.00398621	0.0291662
933	HXT14	0.00399052	0.0291662
934	PDA1	0.0040056	0.0291662
935	YCL001W-A	0.00400618	0.0291662
936	YGR269W, YTA7	0.00400704	0.0291662
937	SUT607	0.00400805	0.0291662
938	ECM21	0.0040125	0.0291662
939	YKL115C, APN1	0.00401379	0.0291662
940	SUT648	0.00401422	0.0291662
941	YNL057W	0.00401437	0.0291662
942	YNR021W	0.00402615	0.0291662
943	GWT1	0.00402902	0.0291662
944	FMP51	0.0040296	0.0291662
945	GIP3	0.00402989	0.0291662
946	YERCdelta8	0.00403017	0.0291662
947	YLR406C-A	0.00403376	0.0291662
948	APQ13	0.0040431	0.0291662
949	NUS1	0.00404842	0.0291662
950	IME2	0.00405158	0.0291662
951	YOR020W-A	0.00405187	0.0291662
952	ECM30	0.00405331	0.0291662
953	PPE1	0.00405359	0.0291662
954	MET4	0.00406034	0.0291662
955	TMA17	0.00406839	0.0291662
956	HFM1	0.00407457	0.0291662
957	TRS31	0.00407601	0.0291662
958	YLR232W	0.0040819	0.0291662
959	YNL045W	0.00408333	0.0291662
960	SNR5	0.00408463	0.0291662
961	AAC1	0.00408621	0.0291662
962	PHO85	0.00408664	0.0291662
963	CDC1, YDR182W-A	0.00408707	0.0291662
964	YPR092W	0.00409195	0.0291662
965	SIM1	0.00410259	0.0291662
966	YKL018C-A	0.00410374	0.0291662
967	YPR108W-A	0.00410388	0.0291662
968	RXT3	0.00411164	0.0291662
969	MDH2	0.00411552	0.0291662
970	SUT781	0.00411638	0.0291662
971	RRT12	0.00411825	0.0291662
972	HFD1	0.00413448	0.0291662
973	PER1	0.00413448	0.0291662
974	PST2	0.00414095	0.0291662
975	FEN2	0.00414095	0.0291662
976	YCT1	0.00414555	0.0291662
977	SUT570	0.00414569	0.0291662
978	MSN1	0.00414799	0.0291662
979	YPL136W	0.00415575	0.0291662
980	RAD6	0.00416106	0.0291662
981	MCK1	0.00416293	0.0291662
982	YEL068C	0.00416437	0.0291662
983	SUT722	0.00417586	0.0291662
984	SPO77	0.00417615	0.0291662
985	ABD1	0.00417787	0.0291662
986	YLL023C	0.00418204	0.0291662
987	YPR050C	0.00418621	0.0291662
988	SUT316	0.00418994	0.0291662
989	YIL102C-A	0.0041908	0.0291662
990	YOR314W	0.00419942	0.0291662
991	CTP1	0.00420029	0.0291662
992	SUT361	0.00421279	0.0291662
993	SUT735	0.00421695	0.0291662
994	RIM101	0.0042204	0.0291662
995	CTF13, SNZ1	0.00422945	0.0291662
996	PEX3	0.00423391	0.0291662
997	MLC1	0.00423707	0.0291662
998	YPR150W	0.0042398	0.0291662
999	SPR3	0.00424339	0.0291662
1000	YJL045W	0.00425431	0.0291662
1001	YHP1	0.00426078	0.0291662
1002	YPL113C	0.00426092	0.0291662
1003	YJR015W	0.00426466	0.0291662
1004	SUT640	0.00426509	0.0291662
1005	YDR344C	0.00426897	0.0291662
1006	YLR040C	0.00426954	0.0291662
1007	SUT462	0.00427342	0.0291662
1008	YPS6	0.00428017	0.0291662
1009	SUT474	0.00428032	0.0291662
1010	SUT441	0.00428075	0.0291662
1011	YLR171W	0.00428894	0.0291662
1012	BNA6	0.0042898	0.0291662
1013	YDR203W	0.00429009	0.0291662
1014	YNR004W	0.00429124	0.0291662
1015	STV1	0.00429167	0.0291662
1016	SPO19	0.00429181	0.0291662
1017	YOR223W	0.00429339	0.0291662
1018	YNR042W	0.00429684	0.0291662
1019	YER128W	0.00429856	0.0291662
1020	ACO2	0.0043023	0.0291662
1021	SUT553	0.0043023	0.0291662
1022	AMN1	0.00430316	0.0291662
1023	YLR169W	0.00431264	0.0291662
1024	YEF1	0.00431624	0.0291662
1025	YOR228C	0.00432069	0.0291662
1026	SUT751	0.0043227	0.0291662
1027	YNL114C	0.00433922	0.0291662
1028	ADY4	0.00434066	0.0291662
1029	SUT481	0.00434325	0.0291662
1030	SUE1	0.0043454	0.0291662
1031	SUT248	0.0043454	0.0291662
1032	YOR227W	0.0043467	0.0291662
1033	YKL044W, PHD1	0.00434727	0.0291662
1034	RSM7	0.00434914	0.0291662
1035	SAS2	0.0043648	0.0291662
1036	BGL2	0.00436509	0.0291662
1037	YBR197C	0.00436767	0.0291662
1038	SNR71	0.0043681	0.0291662
1039	EAF5	0.00437112	0.0291662
1040	TAF13	0.00437371	0.0291662
1041	PEP8	0.00437371	0.0291662
1042	PMT1	0.00437543	0.0291662
1043	MAS2	0.00437629	0.0291662
1044	YER091C-A	0.00437787	0.0291662
1045	YIL077C	0.00438247	0.0291662
1046	HSV2	0.00439037	0.0291662
1047	YBR056C-B	0.0043921	0.0291662
1048	SFC1	0.00440058	0.0291662
1049	BPL1	0.00440201	0.0291662
1050	YIR030W-A	0.00440661	0.0291662
1051	YDL109C	0.00440819	0.0291662
1052	FRE5	0.00440977	0.0291662
1053	YNL200C	0.00441264	0.0291662
1054	HPA3	0.0044194	0.0291831
1055	SUT653	0.00443376	0.0291862
1056	ECM31	0.00443448	0.0291862
1057	SPS4	0.00443606	0.0291862
1058	OSW1	0.00443664	0.0291862
1059	GUS1	0.00444799	0.0292217
1060	NSE1	0.00445043	0.0292217
1061	YOL019W	0.00445848	0.0292469
1062	YPR078C	0.00446738	0.0292667
1063	SPS1	0.00447098	0.0292667
1064	PEX29	0.00447816	0.0292667
1065	URE2	0.00447831	0.0292667
1066	DSE3	0.00448951	0.0292887
1067	YBR109W-A, ALG1	0.00449009	0.0292887
1068	YSP3_b	0.00450733	0.0293361
1069	SUT134	0.00451221	0.0293361
1070	YNR062C	0.0045125	0.0293361
1071	SUT159	0.00451422	0.0293361
1072	RTS2	0.00452198	0.0293361
1073	SEC23	0.00452529	0.0293361
1074	FPR1	0.00452687	0.0293361
1075	SUT383	0.0045398	0.0293457
1076	SUT025	0.00454066	0.0293457
1077	YHR159W	0.00454598	0.0293457
1078	YNR018W	0.00454669	0.0293457
1079	PEX8	0.00455129	0.0293457
1080	YOL035C	0.00455891	0.0293457
1081	RBL2	0.00455977	0.0293457
1082	YNL024C-A	0.00456207	0.0293457
1083	COX11	0.0045773	0.0293692
1084	SUT175	0.00458017	0.0293692
1085	TFC8	0.00458161	0.0293692
1086	ATG26	0.00458261	0.0293692
1087	KRE1	0.00461308	0.0294291
1088	CDC16	0.00462356	0.0294291
1089	MDM31	0.00463664	0.0294291
1090	FLR1	0.00464023	0.0294291
1091	SUT072	0.00464066	0.0294291
1092	CAT2_b	0.00464282	0.0294291
1093	SLA1	0.00465546	0.0294291
1094	FRE3	0.0046569	0.0294291
1095	MTD1	0.00466523	0.0294291
1096	PES4	0.00466581	0.0294291
1097	XBP1, YIL100C-A	0.00466738	0.0294291
1098	FBP1	0.00467385	0.0294291
1099	YLL017W, SDC25	0.00467787	0.0294291
1100	TAH1	0.00467988	0.0294291
1101	SUT376	0.00468003	0.0294291
1102	SPO7	0.00468204	0.0294291
1103	PRM6	0.00468563	0.0294291
1104	TSC3	0.00468635	0.0294291
1105	YHL012W	0.00468937	0.0294291
1106	YPR114W	0.00468937	0.0294291
1107	SUT341	0.00469081	0.0294291
1108	SUT521	0.00469167	0.0294291
1109	SUT368	0.00469267	0.0294291
1110	MAM1	0.00469698	0.0294291
1111	SEN54	0.00470287	0.0294291
1112	YIP4	0.00470302	0.0294291
1113	YKL066W, YKL065W-A	0.00470747	0.0294291
1114	SUT262	0.00471035	0.0294291
1115	YCR061W	0.00472198	0.0294753
1116	IST2	0.00473822	0.0294818
1117	MDM34	0.00473937	0.0294818
1118	NCE102	0.00474353	0.0294818
1119	YNL086W	0.00474641	0.0294818
1120	SUT455	0.00474899	0.0294818
1121	VTC1	0.00476681	0.0294818
1122	SUT608	0.00477155	0.0294818
