# Supplementary material for: Meiotic Interactors of a Mitotic Gene TAO3 Revealed by Functional Analysis of its Rare Variant
Source: G3 (Bethesda). 2016 Jun 14;6(8):2255–63. doi: 10.1534/g3.116.029900 (PMC4978881; doi:10.1534/g3.116.029900)
Supplement: Supplemental Material [file supp_g3.116.029900_TableS2.xls]

## Sheet: README
Table S2. Differentially expressed genes between T and S strains, with their P and Q values calculated using EDGE
T strain gave five clusters named T1,T3,T4,T5,T6, T7
S strain gave six clusters S1,S2,S3,S4,S5,S6,S7
In figure 3B
Cluster I is T5
Cluster II is T7
Cluster III is T3
Cluster IV is T4

## Sheet: T1
YMR244C-A
GON7
HSP78

## Sheet: T3
AAD14
ADE2
ADY4
YOL053W
YKL047W
ARH1
ARR2
ATG14
AVT2
AVT3
BAS1
BDF2
BIG1
BOP2
BUD14
CAT2_a
CAT2_b
CBT1
CDD1
YHR122W
CIN2
COG2
COX16
CTF13
RSM23
DEP1
ECM33
ECM38
YHR032W
FAA1
FIN1
FPS1
GAT1_a
GCV3
GNA1
GOS1
GPI14
GPI16
GRX5
GTO3
GWT1
HEM12
HEM4
HRD3
HSV2
HTS1
IDH1
YFR017C
IOC2
JHD1
JIP5
YBR204C
LIP5
LPP1
LSM3
MCK1
MDM1
MDY2
MGA1
MIP1
MLH2
MNR2
MSB4
MTG2
MTM1
NCP1
NKP1
NPR1
OST5
PET112
PET117
PEX14
PEX27
PMT1
PMT3
PPG1
PRP28
PTA1
PTC6
PTK1
PXA1_a
PXA1_b
RHO2
RIM8
RRI1
RRM3
RSC9
SAM3
SCS2
SCT1
SEC13
SEC20
SHG1
SIT1
SKM1
SLC1
SLD5
SPG5
STE23
STV1
YNR004W
TAO3
TIM44
TRM13
TRS31
UBC5
UBC7
URH1
VAM7
VHR1
WRS1
YAP1801
YBR284W
YDL094C
YDR426C
YEA6
YFR057W
YHM2
YIG1
YIL152W
YIP1
YJL032W
YJR015W
PRR1
YLL006W-A
YLR232W
YMR111C
YMR209C
YNL122C
YNL194C
YNL195C
YNL324W
YNR042W
YOL037C
YOL097W-A
YOR131C
YPL080C
YPL113C
YSC83
ZWF1

## Sheet: T4
AAD4
ABD1
ACK1
ACS2
ACT1
ADE3
ADH4
ADO1
ADP1
RIM9
AGP3
YDL237W
AKL1
AKR1
ALA1
ALD4
ALG6
ALK1
ALY1
AMN1
APE3
APL6
YKL115C
YLL053C
ARA2
ARG8
YHLComega1
ARR1
ASN2
ATE1
YLR356W
ATX2
BAG7
BDH1
YLR412W
BGL2
BIT61
YKL061W
BNA6
BPL1
BSC6
BUD17
BUD4
BUD9
YDR531W
CAD1
CAN1
CCE1
CDC1
CHA4
CHS2
CIN5
CIS3
YPR013C
COG3
COT1
COX10
COX20
COX9
CPR4
CRT10
CSG2
CST6
CTF19
CTR2
YML101C-A
CWP2
CYB2
DAD1
DAL2
DAN4
DAP2
DCG1
DDR48
DFG10
DIG1
DIP5
DLT1
DNF3
DOG2
DPP1
YGL196W
DSE2
DSE4
EAF3
EAF5
ECM21
ECM30
ECM4
ECM5
EGT2
EHT1
ENB1
YOR246C
ERD2
ERS1
ERV15
ERV46
ESS1
FAA3
FEN2
FET3
FIT3
FLX1
FMP21
FMP42
FMP51
YLL029W
YGL220W
FRE5
FUI1
FUM1
FUN26
FYV6
GAL80
GAT1_b
GDB1
YLR091W
GIP3
GLR1
GOR1
GPH1
GSG1
GSY1
GSY2
GTB1
GTS1
GTT3
GUD1
GUT2
HAT1
YOR227W
HFD1
HOG1
HOM6
ICY1
IDP2
IMP2
YNL152W
INO1_b
IPT1
IRC7
ISD11
IST3
JLP1
JSN1
KAE1
KIN82
KTR1
YNL045W
LAS21
LOT6
LSC2
LSM5
LSP1
LST4
MAL11
MAL33
MAM3
MAP2
MAS2
MCR1
MDH2
MDH3
MDL1
MDL2
MEP1
MEP3
MET2
MET4
MHP1
MIC17
MIG1
MLC1
MLF3
MMM1
MRH1
MSB3
MSN1
NCR1
NHX1
NIF3
NPC2
NPR2
NSE3
NSG1
NUT2
OAR1
OCA1
ODC1
OM14
OPY2
OSH6
OST3
PAU17
PCK1_a
PCK1_b
PCL1
PCL9
PCS60
PDA1
PDB1
PEP4
PEP8
PER1
PEX1
PEX11
PEX28
PEX3
PGA1
PGS1
YKL044W
PHO5
PHO85
PHO91
PIB2
PIC2
PIL1
PKH1
PLB3_a
PLB3_b
PMA1
PMR1
PNS1
YLL023C
POP2
POR1
POR2
PPT2
PRC1
PRP18
YGR073C
PRY1
PRY3
PSA1
PSR2
PST2
PTR2
PTR3
PUS1
PYK2
QNS1
RAD14
RDR1
RGT2
RIM101
RNH203
RPB4
YOL048C
RSN1
RSP5
RTT101
RUP1
RXT3
YMR304C-A
SCW11
SDH3
SDP1
SDS24
SEC27
SFB2
SFC1
SIM1
SLG1
SMF2
SMF3
SNF11
SPT8
SRB2
YDL133W
SRL1
SRP1
SSD1
SSK1
SSO2
SSP120
STB6
SUA7
SUB2
SUL2_a
SUL2_b
SWI5
SYC1
TAF13
TAL1
TAX4
TCB3
TES1
TFP3
THG1
THO1
TMS1
TNA1
TOS1
TOS3
YNL300W
TPK2
TPS3
TRM12
TRR1
YPT35
TSA1
YJR136C
TVP15
TVP38
TYW3
ULA1
UPS1
URA1
UTR4
UTR5
VCX1
YER128W
VMA13
VPH1
VPS17
VPS34
VPS55
VTC2
WSC4
YAR023C
YAR028W
YAT1
YBL065W
YBR071W
YBR137W
YBR139W
YGR203W
YCP4
YCR007C
YCR015C
YCR099C
YCT1
YDL012C
YDL071C
YDL086W
YDR344C
YDR387C
YELCtau1
YEL067C
YEL068C
YEN1
YER076C
YER091C-A
YER121W
YER134C
YFR006W
YFR020W
YGL039W
YGL140C
YGL258W-A
YGR146C-A
YHL044W
YHP1
YHR139C-A
YHR140W
YIL046W-A
YIL077C
YJL171C
YKL100C
YKL118W
YKR070W
YLL037W
YLR001C
YLR149C
YLR169W
YLR171W
YLR177W
YLR179C
YLR253W
YLR307C-A
YMD8
YML122C
YMR027W
YMR034C
YMR087W
YMR103C
YMR155W
YMR252C
YMR265C
YMR31
YNL017C
YNL043C
YNL057W
YNL114C
YNL277W-A
YPT11
YNR021W
YOL107W
YOL159C
YOR022C
YOR050C
YOR139C
YOR228C
YOR314W
YOR379C
YPC1
YPL025C
YPL067C
YPL199C
YPL251W
YPS6
YRA1
YRR1
YSC84
YTP1
ZTA1

## Sheet: T5
AVT4
COX5B
DAL4
DAL5
DAL7
DOG1
GLO4
GPX2
HMF1
HRT1
PPE1
RMR1
RPL21B
YMR052C-A
SUE1
YDR185C
URA3
YBR113W
YBR134W
YDR053W
YEL014C
YFL051C
YGR125W
YIL102C
YIL168W
YIR035C
YLR217W
YOL079W
YOR218C
YPI1

## Sheet: T6
YGL218W

## Sheet: T7
AAC1
ACO2
ADE1
ADH7
YLR101C
ARG80
ARG81
ASF2
ASK1
ATG27
BET2
BIK1
BSC2
BUD13
CAC2
CBC2
CDA2
CEM1
CIT3
CNN1
COS10
COS8
CRC1
CRR1
CSE4
CTP1
CTR3
DBP1
DDC1
DFR1
DIA3
DLD3
DMC1
DPB3
DST1
DTR1
ECM11
ECM23
FAR11
YGR131W
FIG1
FUS2
FZF1
GAL2
GAL83
GAT3
GDH3
GID8
YOR262W
HBT1
HFA1
HFM1
HIM1
HMX1
HOT1
HSP31
HTA1
HTB1
HUA2
HXT14
IKI3
IME1
IME2
IML3
INO1_a
IRC5
IRS4
KRE29
YKL111C
LGE1
LIF1
LSM8
LUC7
LYS12
LYS20
LYS4
PET18
MCM3
MEC1
MEC3
MER1
MGA2
MIF2
MIP6
MND1
MPC54
MPE1
MSH4
MSL1
MUD1
MUM3
MUP3
NAS2
NBP35
NDT80
NNF1
NUS1
OYE3
PCH2
PEP7
PGA2
POP4
PRM2
PRP9
PTH2
PUT3
RAD26
RAD6
REC107
REC8
RED1
REH1
RKM1
RPA14
RPL10
RPL14B
RPL17B
RPL19B
RPL26A
RPL27A
RPL31B
RPL40B
RPL42B
RPL43A
RPL43B
RPN13
RPP0
RPP2A
RPS18A
RPS1B
RPS2
RPS20
RPS21B
RPS22B
RPS31
RPS4A
RPS6B
RPS8B
RPS9B
RRT12
RRT5
RSM7
SCC2
SHC1
SMA1
SMK1
SNM1
SNP1
SPO11
SPO19
SPO74
SPO75
SPO77
SPR3
SPS2
SPS22
SRL3
SRO77
SSA4
SSP2
SWM1
TAF6
TAH18
YJR115W
TEA1
THI6
TMA17
TMA7
TOP3
YBR235W
YDR049W
YAL018C
YAL037W
YAT2
YBL100C
YBR178W
YBR184W
YBR197C
YCL001W-A
YCL001W-B
YCL021W-A
YDL109C
YDL114W
YDL183C
YDL186W
YDL218W
YDR048C
YDR327W
YDR374C
YDR396W
YDR442W
YEF1
YER085C
YER156C
YFL012W
YFL040W
YGL015C
YGL138C
YGR012W
YGR053C
YGR273C
YHL037C
YIH1
YIL092W
YJL009W
YJL043W
YJL045W
YJR112W-A
YKL070W
YKU80
YLR040C
YLR241W
YLR413W
YML037C
YMR181C
YND1
YNL095C
YNL200C
YNR014W
YOL047C
YOR012W
YOR020W-A
YOR1
YOR223W
YPL119C-A
YPR027C
YPR050C
YPR077C
YPR150W
YPR174C
YGR269W
ZEO1
ZIM17

## Sheet: S1
AVT2
IRS4
YBR113W
YDR442W

## Sheet: S2
LIF1
MUD1
REH1
SNP1

## Sheet: S3
ACO2
ADH7
ADY4
YOL053W
YLR101C
ASK1
CAC2
CDA2
CNN1
COX16
COX9
CSE4
DAL4
DFR1
DPB3
FIN1
FLX1
FUS2
GON7
HIM1
HTB1
LSM3
LSM8
LYS4
PET18
MIF2
MIP6
MTG2
MUM3
NAS2
OST5
OYE3
PEX14
PEX27
PGA2
POP4
RAD26
RPL19B
RPL42B
RPL43A
RPL43B
RPS18A
RPS4A
SLC1
SMK1
SWM1
TMA17
TMA7
TRS31
URA3
YBL100C
YCL001W-A
YDL114W
YDL183C
YDR053W
YDR396W
YEL014C
YER085C
YER156C
YGR053C
YIG1
YIL092W
YJL009W
YJL043W
YNL122C
YOR218C
YPR077C
ZIM17

[truncated: 4 more sheets: S4, S5, S6, S7]
