# Supplementary material for: Meiotic Interactors of a Mitotic Gene TAO3 Revealed by Functional Analysis of its Rare Variant
Source: G3 (Bethesda). 2016 Jun 14;6(8):2255–63. doi: 10.1534/g3.116.029900 (PMC4978881; doi:10.1534/g3.116.029900)
Supplement: Supplemental Material [file supp_g3.116.029900_TableS3.xls]

## Sheet: Sheet1
Table S3. Transcription factors regulating unique early (Cluster I) genes of the T strain
Transcription Factor	% in differentially expressed gene list	% in Yeastract	P-value	Target ORF/Genes in differentially expressed gene list	Odds Ratio
POG1	0.1071	0.0319	0	YBR134W GPX2 YDR053W	7.7
MDS3	0.0357	0.025	0.011	COX5b	6.7
GZF3	0.25	0.0243	0	GPX2 RMR1 DAL4 DAL7 DAL5 AVT4 SUE1	6.1
DAL80	0.1786	0.0249	0	GPX2 YGR125W DAL4 DAL7 DAL5	6
STB6	0.0714	0.0225	0.005	GPX2 YLR217W	5.4
SRB5	0.0357	0.0204	0.016	GPX2	4.9
STB4	0.0357	0.0118	0.044	GPX2	4.4
ECM22	0.3214	0.0171	0	YBR113W URA3 RMR1 DOG1 YIL102C COX5b DAL5 AVT4 SUE1	4.2
HPA2	0.0357	0.0169	0.022	GPX2	4.1
PDR8	0.0357	0.0167	0.023	GPX2	4
WTM1	0.1071	0.016	0.006	UPS3 YEL014C DAL4	3.9
THO2	0.0357	0.0137	0.033	GPX2	3.9
HST4	0.0714	0.0149	0.015	GPX2 YFL051C	3.6
NGG1	0.0357	0.0145	0.03	GPX2	3.5
ARG82	0.0714	0.0141	0.018	HMF1 YIL102C	3.4
RIF2	0.0357	0.0137	0.033	COX5b	3.3
DAL81	0.1786	0.0136	0.003	GPX2 DAL4 DAL7 DAL5 YOL079W	3.3
RDR1	0.1071	0.0128	0.013	GPX2 YPI1 YIL168W	3.1
SIP4	0.1071	0.0124	0.014	GPX2 COX5b YOL079W	3.1
AFT2	0.2143	0.0123	0.002	YBR134W GPX2 URA3 HMF1 YPI1 SUE1	3
SPS18	0.1071	0.0099	0.03	YEL014C YFL051C COX5b	2.9
TOD6	0.0357	0.0119	0.043	GPX2	2.9
INO2	0.1786	0.0116	0.006	YBR134W GPX2 YFL051C RMR1 YOR218C	2.9
GAL3	0.0357	0.0114	0.047	GPX2	2.9
GAL80	0.0357	0.0118	0.044	GPX2	2.8
YFL052W	0.0357	0.0118	0.044	GPX2	2.8
YGR067C	0.0714	0.0109	0.034	GPX2 YLR217W	2.6
PLM2	0.0714	0.0108	0.035	UPS3 DAL7	2.6
PPR1	0.0714	0.0104	0.039	GPX2 URA3	2.5
HAP3	0.1071	0.0099	0.03	GPX2 DOG1 YIL102C	2.5
AZF1	0.0714	0.0101	0.042	GPX2 YIL102C	2.5
MBF1	0.0714	0.0101	0.042	GPX2 DOG1	2.4
UPC2	0.1071	0.0096	0.033	GPX2 URA3 SUE1	2.4
YRR1	0.25	0.0097	0.005	GPX2 YDR053W YEL014C DOG1 YIL102C DAL5 YLR217W	2.4
SUT1	0.1429	0.0096	0.022	GPX2 URA3 COX5b DAL7	2.4
RME1	0.1429	0.0096	0.022	GPX2 DAL4 DAL5 GLO4	2.3
GAT1	0.0714	0.0093	0.051	DAL7 DAL5	2.3
CHA4	0.0714	0.0092	0.053	GPX2 RMR1	2.2
MIG1	0.1429	0.0089	0.029	YFL051C YPI1 YLR217W SUE1	2.2
NDT80	0.1786	0.0088	0.021	URA3 DOG1 PPE1 DAL7 YOL079W	2.1
RCO1	0.1429	0.0085	0.034	GPX2 HMF1 DOG1 YLR217W	2.1
RFX1	0.2143	0.0085	0.017	URA3 HMF1 DOG1 PPE1 YIL102C HRT1	2.1
DAL82	0.25	0.0086	0.011	URA3 HMF1 DOG1 PPE1 DAL4 DAL7 RPL21b	2.1
MAC1	0.1429	0.0086	0.033	GPX2 HMF1 YIL102C YOL079W	2.1
GCR2	0.3929	0.0084	0.002	GPX2 HMF1 YGR125W COX5b DAL4 DAL7 DAL5 YOL079W GLO4 YOR218C RPL21b	2
HAT2	0.1429	0.0082	0.039	GPX2 YDR053W YFL051C YIL102C	2
OAF1	0.25	0.0079	0.019	YBR113W YBR134W GPX2 URA3 YFL051C GLO4 SUE1	1.9
PHO4	0.3929	0.0078	0.004	GPX2 URA3 HMF1 DOG1 PPE1 YIL102C YIL168W DAL4 YOL079W HRT1 RPL21b	1.9
PIP2	0.3571	0.0077	0.008	GPX2 UPS3 URA3 HMF1 YPI1 YGR125W YIL102C YIL168W DAL5 GLO4	1.8
HAP4	0.2143	0.0068	0.05	GPX2 UPS3 YFL051C COX5b YOL079W GLO4	1.7
MGA1	0.1786	0.0071	0.052	YBR134W GPX2 URA3 YIL102C YIL168W	1.7
STB5	0.2857	0.0069	0.03	GPX2 YDR053W YPI1 RMR1 YIL168W DAL4 GLO4 RPL21b	1.7
HSF1	0.4286	0.007	0.009	HMF1 YPI1 RMR1 YGR125W DOG1 PPE1 YIL102C DAL4 DAL7 YLR217W GLO4 RPL21b	1.7
UME6	0.2143	0.0069	0.048	GPX2 RMR1 YIL102C COX5b YLR217W SUE1	1.7
PHO2	0.25	0.0065	0.051	URA3 COX5b DAL7 DAL5 GLO4 YOR218C SUE1	1.6
RPN4	0.3929	0.0062	0.03	GPX2 HMF1 YPI1 YGR125W COX5b YIL168W YLR217W AVT4 HRT1 GLO4 RPL21b	1.5
Bold TFs are regulators of UME6
