# Supplementary material for: Meiotic Interactors of a Mitotic Gene TAO3 Revealed by Functional Analysis of its Rare Variant
Source: G3 (Bethesda). 2016 Jun 14;6(8):2255–63. doi: 10.1534/g3.116.029900 (PMC4978881; doi:10.1534/g3.116.029900)
Supplement: Supplemental Material [file supp_g3.116.029900_TableS4.xls]

## Sheet: Sheet1
Table S4. Transcription factors regulating unique increasing (Cluster II) genes of the T strain
Transcription Factor	% in differentially expressed gene list	% in Yeastract	P-value	Target ORF/Genes in differentially expressed gene list	Odds Ratio
LYS14	0.0183	0.2857	0	LYS4 LYS12	20.6
ESA1	0.0092	0.3333	0.001	RPL19b	20.6
PDC2	0.0183	0.0769	0.007	PET18 HIM1	4.8
MDS3	0.0183	0.05	0.023	YIL092W MUM3	3.4
YPR196W	0.0734	0.0479	0.001	NNF1 RSM7 YLR101C IKI3 REH1 ARG80 YMR181C ZIM17	3
GAL3	0.0367	0.0455	0.011	BIK1 NNF1 YMR181C LGE1	2.9
SSN3	0.0367	0.046	0.011	YER156C ACO2 YLR101C MUM3	2.8
MAL13	0.0275	0.0435	0.021	BIK1 ASK1 LGE1	2.8
STB6	0.0367	0.0449	0.012	BIK1 YLR101C YNL200C MUM3	2.8
RIF2	0.0275	0.0411	0.025	PEP7 SRL3 CAC2	2.5
SRB5	0.0183	0.0408	0.039	YLR101C MUM3	2.5
HST1	0.0826	0.0395	0.003	YER085C YER156C MIP6 YJL043W YLR101C GID8 FUS2 MUM3 YPR077C	2.4
HAT1	0.0183	0.0392	0.043	BIK1 YLR101C	2.4
VMS1	0.0642	0.0378	0.007	CNN1 NNF1 YKL111C ARG80 YMR181C ZIM17 LGE1	2.3
HAT2	0.1651	0.037	0	YBR197C YIH1 LYS4 YDR396W YDR442W RPL42b SNP1 RPL43b RPS4a IRS4 YLR101C CTR3 RPN13 AAC1 YMR181C PGA2 LGE1 SMK1	2.3
SMK1	0.0367	0.0348	0.032	NNF1 YLR101C YLR413W YMR181C	2.2
YFL052W	0.0275	0.0353	0.041	ADE1 ARG80 YMR181C	2.2
GAL80	0.0275	0.0353	0.041	ARG80 ZIM17 LGE1	2.2
HEL2	0.0642	0.0345	0.013	ADE1 YER156C NNF1 REH1 CAC2 YMR181C ZIM17	2.1
YGR067C	0.055	0.0328	0.022	YLR101C YLR413W ARG80 GID8 ZIM17 MUM3	2
ISW1	0.1284	0.0327	0.002	YIH1 RPA14 HTB1 YGR269W RPL42b TMA7 CTR3 RPN13 FUS2 PGA2 ZEO1 OYE3 RPL43a SMK1	2
TDA9	0.0642	0.0327	0.017	ADE1 RPL19b YER156C ASK1 HMX1 ARG80 ZEO1	2
PPR1	0.055	0.0312	0.028	ADE1 REH1 RPN13 ARG80 GID8 LGE1	1.9
STP2	0.1009	0.0285	0.015	ADE1 RPA14 TAF6 YLR101C REH1 ARG80 AAC1 YMR181C ZIM17 DFR1 LGE1	1.9
ZDS1	0.1101	0.0309	0.006	YBR197C YIH1 HTB1 RPL42b LYS12 RPL43b RPN13 PGA2 ZEO1 LGE1 RPL43a SMK1	1.9
ARO80	0.1193	0.0304	0.006	YDL114W VMS1 YGR053C MIP6 RPL42b RPL43b ASK1 TMA7 RPN13 PGA2 ZEO1 DFR1 RPL43a	1.9
ERT1	0.055	0.0302	0.033	ADE1 ADH7 ASK1 ARG80 ZIM17 LGE1	1.9
SIF2	0.1193	0.0301	0.006	ADE1 LYS4 TAF6 FHN1 LYS12 ACO2 NNF1 PUT3 YKL111C YLR101C REH1 YMR181C TAH18	1.9
HST4	0.0367	0.0299	0.055	BIK1 YLR101C MUM3 OYE3	1.8
OAF3	0.1101	0.0288	0.011	BIK1 NNF1 RSM7 RPS4a ASK1 HMX1 ARG80 HOT1 YMR181C ZIM17 OYE3 RPL43a	1.8
MSS11	0.156	0.0281	0.005	RPL19b DPB3 ADH7 TMA17 HIM1 FZF1 FHN1 YOR1 LYS12 NNF1 MIF2 TMA7 RPN13 ZIM17 ZEO1 MUM3 CBC2	1.7
HIR3	0.0917	0.0247	0.046	BIK1 YER156C NNF1 RSM7 CTR3 YMR181C ZIM17 YOR223W DFR1 LGE1	1.7
RDS1	0.0642	0.0269	0.046	ADH7 DST1 YOR1 NNF1 CSE4 REH1 YMR181C	1.7
AFT2	0.1193	0.0267	0.016	ADH7 YDL114W YDR442W CNN1 FHN1 HMX1 YLR413W ARG80 AAC1 GID8 ZIM17 LGE1 OYE3	1.7
MIG2	0.0734	0.0261	0.046	BIK1 HIM1 YIL092W YLR101C YLR413W CRC1 MUM3 OYE3	1.6
OAF1	0.211	0.0258	0.004	ADE1 DIA3 TMA17 HTB1 YAT2 TAF6 ACO2 RPL43b RSM7 RPS4a ASK1 IRS4 YLR101C ARG80 GID8 YMR181C ZIM17 CRC1 GPN2 MUM3 LGE1 OYE3 CIT3	1.6
HMO1	0.2385	0.0257	0.002	RPL19b BIK1 YDL183C ASF2 RPA14 LYS4 SWM1 RPS18a YGR269W RPL42b YJL043W RSM7 RPS4a ASK1 REH1 YLR413W CAC2 ARG80 AAC1 GID8 YMR181C PGA2 ZEO1 CRC1 DFR1 LGE1	1.6
RTG3	0.156	0.0253	0.013	ADE1 RPL19b DPB3 ADH7 TMA17 HIM1 PRM2 LYS12 ACO2 TMA7 RPN13 GID8 PGA2 ZIM17 ZEO1 OYE3 CIT3	1.6
CDC73	0.1835	0.0253	0.008	YBR178W YBR197C YIH1 YDL183C LYS4 SWM1 YAT2 YER156C FZF1 RPS4a CSE4 YLR101C YLR413W AAC1 FUS2 YOR012W DFR1 OYE3 CIT3 SMK1	1.6
HMS1	0.2294	0.0252	0.004	RPL19b YBR197C PET18 VMS1 HTB1 LYS4 YDR396W RPS18a TAF6 YOR1 RPL42b PRM2 LSM8 RPL43b CSE4 HMX1 YLR241W TMA7 RPN13 PGA2 ZEO1 LGE1 CIT3 RPL43a SMK1	1.6
GAT3	0.1009	0.0247	0.04	ADE1 YDL114W HIM1 TAF6 RPL42b LYS12 YJL043W ARG80 LGE1 OYE3 CIT3	1.6
MAL33	0.1468	0.025	0.017	ADE1 ADH7 LYS4 YGR269W ACO2 PUT3 CSE4 ASK1 MPE1 MIF2 IRS4 IKI3 CTR3 RPN13 PGA2 YOR012W	1.5
GCR2	0.2936	0.0245	0.002	RPL19b YCL001W-A DIA3 YDL109C VMS1 PEP7 YER085C YER156C DST1 FZF1 MIP6 PRM2 YJL043W RPS4a ASK1 MIF2 SRL3 YLR101C HMX1 RPN13 ARG80 AAC1 YMR181C YNL200C ZEO1 CRC1 YOR223W GPN2 MUM3 CIT3 TAH18 SMK1	1.5
ESC2	0.1468	0.0245	0.02	RPL19b YBR178W POP4 LYS4 YDR396W RPL42b RPL43b RPS4a CSE4 SRL3 TMA7 CTR3 RPN13 PGA2 ZEO1 RPL43a	1.5
SUT1	0.0917	0.024	0.054	FHN1 NNF1 RSM7 YLR101C AAC1 ZIM17 YOR012W MUM3 LGE1 SMK1	1.5
PUT3	0.1468	0.0243	0.022	YIH1 ADH7 DIA3 TMA17 FZF1 RPL42b RPL43b CSE4 YLR101C HMX1 YLR413W RPN13 AAC1 YMR181C PGA2 ZEO1	1.5
KAR4	0.1927	0.0244	0.01	ADE1 YCL001W-A YIH1 YDL114W HTB1 YDR442W YER085C RPL42b PRM2 YJL043W RPL43b MIF2 CDA2 RPN13 YMR181C PGA2 ZEO1 CRC1 DFR1 MUM3 OYE3	1.5
RSC2	0.1651	0.0243	0.017	ADE1 POP4 BIK1 PET18 YIH1 YDR442W RPS18a YOR1 SNP1 ACO2 LSM8 YLR101C HMX1 YLR241W REH1 YKU80 MUM3 OYE3	1.5
RME1	0.0917	0.024	0.054	ADH7 PRM2 YLR101C HMX1 YNL200C ZEO1 DFR1 MUM3 OYE3 CIT3	1.5
Bold TFs are regulators of UME6
