# Supplementary material for: Meiotic Interactors of a Mitotic Gene TAO3 Revealed by Functional Analysis of its Rare Variant
Source: G3 (Bethesda). 2016 Jun 14;6(8):2255–63. doi: 10.1534/g3.116.029900 (PMC4978881; doi:10.1534/g3.116.029900)
Supplement: Supplemental Material [file supp_g3.116.029900_TableS5.xls]

## Sheet: Sheet1
Table S5. Differentially expressed target genes of regulators of candidate genes mediating the affect of TAO3
Transcription factor	Target gene
UME6	DAL3
UME6	DMC1
UME6	ECM11
UME6	GPH1
UME6	IME1
UME6	IME2
UME6	INO1
UME6	NDT80
UME6	PCH2
UME6	PHR1
UME6	SMA1
UME6	SPO11
UME6	SPS2
UME6	SUE1
UME6	YDR374C
UME6	YOL024W
UME6	YIG1
UME6	YPR027C
UME6	YBR184W
UME6	YCR061W
UME6	NUS1
UME6	UGA4
UME6	UBC13
UME6	DPP1
UME6	GAT1
UME6	GSY1
UME6	RMR1
UME6	HFM1
UME6	NQM1
UME6	YOR1
UME6	YJL045W
UME6	VPS55
UME6	SFC1
UME6	GAT3
UME6	RED1
UME6	CAT2
UME6	YML122C
UME6	ICY1
UME6	PRC1
UME6	PGA2
UME6	CRC1
UME6	MMS1
UME6	YHL044W
UME6	COS8
UME6	DSE2
UME6	COX5B
UME6	ECM4
UME6	MER1
UME6	YSP3
UME6	CTF19
UME6	TVP15
UME6	DCG1
UME6	FAA1
UME6	PYK2
UME6	LSC2
UME6	PPT2
UME6	PHO5
UME6	DAL2
UME6	MGA2
UME6	PUT3
UME6	YOL107W
UME6	VPS73
UME6	DFG10
UME6	AVT7
UME6	YIL092W
UME6	YBR197C
UME6	BDF2
UME6	LSM3
UME6	RTS2
UME6	SIM1
UME6	GUT2
UME6	HFA1
UME6	OM14
UME6	MEC1
UME6	IST3
UME6	MSL1
UME6	YIR042C
UME6	CTP1
UME6	TIM44
UME6	VHR1
UME6	MND1
UME6	LYS12
UME6	PTR2
UME6	POR2
UME6	AAC1
UME6	DDC1
UME6	YNL195C
UME6	CST6
UME6	VNX1
UME6	SLZ1
UME6	YDR090C
UME6	PST2
UME6	MSH4
UME6	FLX1
UME6	YIL108W
UME6	ECM38
UME6	PRY1
UME6	XBP1
UME6	RPL40B
UME6	YMR034C
UME6	ODC1
UME6	YOL159C
UME6	ALD4
UME6	REC8
UME6	YPR071W
UME6	NAS2
UME6	PHD1
UME6	MDM1
UME6	TAH18
UME6	RPL17B
UME6	DIP5
UME6	IPT1
UME6	DDR48
UME6	YLR101C
UME6	MUM3
UME6	SAM3
UME6	MCR1
UME6	YER156C
UME6	FET3
UME6	VPH1
UME6	YLR413W
UME6	YMR173W-A
UME6	MDH2
UME6	ENB1
UME6	YNL194C
UME6	URA1
UME6	SIT1
UME6	GPX2
UME6	IRC7
UME6	THG1
UME6	WRS1
UME6	POP2
UME6	SER1
UME6	OSW2
UME6	PHO91
UME6	RPD3
OAF1	CAT2
OAF1	CRC1
OAF1	IDP2
OAF1	INO1
OAF1	MDH3
OAF1	PEX11
OAF1	PXA1
OAF1	TES1
OAF1	AVT5
OAF1	SDS24
OAF1	MAK31
OAF1	YDR048C
OAF1	SRB2
OAF1	SDP1
OAF1	POR2
OAF1	HAM1
OAF1	AVT3
OAF1	YLR177W
OAF1	TCB3
OAF1	VNX1
OAF1	FUM1
OAF1	SER1
OAF1	YHR140W
OAF1	YJL045W
OAF1	YNL194C
OAF1	HSP31
OAF1	HBT1
OAF1	TGL3
OAF1	RIM8
OAF1	PCL9
OAF1	DIP5
OAF1	ACO2
OAF1	STL1
OAF1	YAT2
OAF1	MUM3
OAF1	SSA4
OAF1	SPS22
OAF1	PLB3
OAF1	PCS60
OAF1	PCK1
OAF1	TMA17
OAF1	LYS9
OAF1	PCA1
OAF1	CIT3
OAF1	SAM3
OAF1	DIA3
OAF1	YLR149C
OAF1	YNL195C
OAF1	MMM1
OAF1	MDH2
OAF1	FAA1
OAF1	YAT1
OAF1	AQY2
OAF1	PUS2
OAF1	OSW2
OAF1	ARG80
OAF1	PHO5
OAF1	YDR344C
OAF1	VTC1
OAF1	CDC13
OAF1	YFR006W
OAF1	RSM7
OAF1	MLC1
OAF1	BUD17
OAF1	IPT1
OAF1	GCV3
OAF1	ADE1
OAF1	BDF2
OAF1	HTB1
OAF1	LSM3
OAF1	MAP2
OAF1	MTD1
OAF1	HTA1
OAF1	ASK1
OAF1	YKL053W
OAF1	YLR101C
OAF1	CLN1
OAF1	PAN5
OAF1	YDL012C
OAF1	YGR012W
OAF1	HFD1
OAF1	MCR1
OAF1	RPS1B
OAF1	PTR2
OAF1	OCA1
OAF1	PCL1
OAF1	PHO85
OAF1	GCV1
OAF1	RIM101
OAF1	YMR027W
OAF1	LSP1
OAF1	HEM4
OAF1	GPX2
OAF1	CWP2
OAF1	SIC1
OAF1	SCW10
OAF1	THG1
OAF1	GYP6
OAF1	KTI12
OAF1	WSC4
OAF1	WRS1
OAF1	YOL019W
OAF1	MEC1
OAF1	PKH1
OAF1	GTO3
OAF1	OM14
OAF1	YBR071W
OAF1	RTS2
OAF1	IRS4
OAF1	SNF11
OAF1	PHO91
OAF1	ATG27
OAF1	YPR063C
OAF1	POR1
OAF1	CIS3
OAF1	YMR181C
OAF1	OST3
OAF1	RPL31B
OAF1	NQM1
OAF1	FUI1
OAF1	ACT1
OAF1	RPL26A
OAF1	HSV2
OAF1	YMR103C
OAF1	PRY3
OAF1	URA3
OAF1	SIM1
OAF1	RPL43B
OAF1	OYE3
OAF1	SPT8
OAF1	YBR139W
OAF1	RPS4A
OAF1	SEC27
OAF1	FRE3
OAF1	ACS2
OAF1	KRE5
OAF1	GLO4
OAF1	SUE1
OAF1	SKM1
OAF1	FTR1
OAF1	YPL025C
OAF1	FBP1
OAF1	ZWF1
OAF1	COT1
OAF1	SPS4
OAF1	HEM14
PIP2	CAT2
PIP2	CRC1
PIP2	IDP2
PIP2	MDH3
PIP2	PEX11
PIP2	PXA1
PIP2	TES1
PIP2	AVT5
PIP2	SDS24
PIP2	YDR048C
PIP2	XBP1
PIP2	HAM1
PIP2	TCB3
PIP2	SER1
PIP2	YHR140W
PIP2	LYS9
PIP2	ARN2
PIP2	HBT1
PIP2	PCL9
PIP2	IST2
PIP2	FIT3
PIP2	STL1
PIP2	PHO5
PIP2	PHR1
PIP2	YLR211C
PIP2	EXG1
PIP2	LSM8
PIP2	SSP120
PIP2	CBC2
PIP2	CSE4
PIP2	RPL31B
PIP2	LSM5
PIP2	COX9
PIP2	YPI1
PIP2	ERV1
PIP2	PGA2
PIP2	RPL19B
PIP2	POP4
PIP2	RPL17B
PIP2	RPS22B
PIP2	YNL114C
PIP2	ZEO1
PIP2	ATG27
PIP2	RPL37A
PIP2	YMR253C
PIP2	FIG1
PIP2	RPL43B
PIP2	UBC7
PIP2	RBL2
PIP2	HTB1
PIP2	LSM3
PIP2	RHO2
PIP2	HTA1
PIP2	GLO4
PIP2	RPL26A
PIP2	YBR137W
PIP2	GON7
PIP2	RPL12B
PIP2	RPS18A
PIP2	RPL27A
PIP2	TMA7
PIP2	TAH1
PIP2	RPL14B
PIP2	DFR1
PIP2	YMR31
PIP2	MDH2
PIP2	VTC1
PIP2	CUE4
PIP2	ERD2
PIP2	URA1
PIP2	RPS31
PIP2	IMP2
PIP2	RPP2A
PIP2	RPS6B
PIP2	RPL42B
PIP2	RPL40B
PIP2	ERV15
PIP2	GPX2
PIP2	RPS21B
PIP2	RPB4
PIP2	RPN13
PIP2	FPR1
PIP2	THG1
PIP2	YOL159C
PIP2	RPL43A
PIP2	ISD11
PIP2	RPS30B
PIP2	PDA1
PIP2	BGL2
PIP2	TOS1
PIP2	VCX1
PIP2	MEP1
PIP2	ASN2
PIP2	DSE2
PIP2	ECM30
PIP2	SLA2
PIP2	MET2
PIP2	ALG6
PIP2	SLG1
PIP2	FRE3
PIP2	SDP1
PIP2	PLB3
PIP2	RKM1
PIP2	PCS60
PIP2	YGR125W
PIP2	FMP42
PIP2	RDR1
PIP2	RPP0
PIP2	YLR374C
PIP2	FAA1
PIP2	PYK2
PIP2	PMT3
PIP2	USA1
PIP2	MCK1
PIP2	YFR006W
PIP2	VPS73
PIP2	ACS2
PIP2	IPT1
PIP2	RSP5
PIP2	YOL019W
PIP2	YBR197C
PIP2	DUG1
PIP2	GPI16
PIP2	OXA1
PIP2	SIM1
PIP2	ALY1
PIP2	YNL057W
PIP2	URA3
PIP2	SMF3
PIP2	FRE5
PIP2	DAN4
PIP2	CDC16
PIP2	SMK1
PIP2	TMS1
PIP2	CAX4
PIP2	DAL5
PIP2	MMM1
PIP2	GIP3
PIP2	CIS3
PIP2	AVT3
PIP2	TAO3
PIP2	PTR2
PIP2	LYS4
PIP2	OST3
PIP2	YDR387C
PIP2	GUS1
PIP2	RIM101
PIP2	BCH2
PIP2	SUN4
PIP2	VPH1
PIP2	STT3
PIP2	SCW11
PIP2	SCT1
PIP2	DPL1
PIP2	TNA1
PIP2	CST6
PIP2	VNX1
PIP2	STE23
PIP2	PHO91
PIP2	YDR090C
PIP2	YIL168W
PIP2	SRL1
PIP2	DLD3
PIP2	YIP1
PIP2	PRY1
PIP2	MLF3
PIP2	YOR248W
PIP2	SCW10
PIP2	YMR155W
PIP2	YLR177W
PIP2	BET2
PIP2	WSC4
PIP2	HEM14
PIP2	PRP28
PIP2	PCL1
PIP2	PKH1
PIP2	KRE5
PIP2	MEC1
PIP2	FBP1
PIP2	KTI12
PIP2	TMA17
PIP2	INO1
PHO4	COX11
PHO4	CTF19
PHO4	DPL1
PHO4	PHO5
PHO4	PHO85
PHO4	PHO86
PHO4	RAD6
PHO4	TEA1
PHO4	VTC1
PHO4	VTC2
PHO4	YER085C
PHO4	YGR273C
PHO4	CST6
PHO4	PRM2
PHO4	ACO2
PHO4	BOP2
PHO4	LSM3
PHO4	YPL251W
PHO4	YRR1
PHO4	SIT1
PHO4	DUG1
PHO4	YGL138C
PHO4	YHL012W
PHO4	DSE2
PHO4	CTR2
PHO4	YML122C
PHO4	ICY1
PHO4	FIT3
PHO4	KRE5
PHO4	ZWF1
PHO4	IRC22
PHO4	ACS2
PHO4	ADO1
PHO4	ADP1
PHO4	CIS3
PHO4	CUE4
PHO4	GAT1
PHO4	HRT1
PHO4	LSM5
PHO4	LSM8
PHO4	OAR1
PHO4	OXA1
PHO4	PHO91
PHO4	PLB3
PHO4	PYK2
PHO4	RNH203
PHO4	RPS4A
PHO4	TAL1
PHO4	TES1
PHO4	URA3
PHO4	VHR1
PHO4	YGR146C-A
PHO4	YIH1
PHO4	YJL118W
PHO4	INO1
PHO4	DST1
PHO4	DNF3
PHO4	FRE3
PHO4	ARN2
PHO4	ECM4
PHO4	PCH2
PHO4	YDL129W
PHO4	DAL4
PHO4	YOR345C
PHO4	DIP5
PHO4	YIL092W
PHO4	YHP1
PHO4	IDH1
PHO4	ALG1
PHO4	YLL017W
PHO4	MSH4
PHO4	YIL168W
PHO4	MRH1
PHO4	YHR140W
PHO4	MAM1
PHO4	PEX1
PHO4	COS8
PHO4	CBC2
PHO4	RPS9B
PHO4	PEP8
PHO4	RPL31B
PHO4	RPS20
PHO4	RKM1
PHO4	FAA1
PHO4	RPL17B
PHO4	RPS22B
PHO4	RPL21B
PHO4	RPL43B
PHO4	UBC7
PHO4	SCS2
PHO4	ADY4
PHO4	POR1
PHO4	RHO2
PHO4	LIP5
PHO4	YOR228C
PHO4	HTA1
PHO4	YLR101C
PHO4	PAN5
PHO4	RPL26A
PHO4	MUM3
PHO4	YBR071W
PHO4	YDL012C
PHO4	RPS1B
PHO4	GLR1
PHO4	RPL12B
PHO4	RPS18A
PHO4	RPL27A
PHO4	PCL1
PHO4	YER156C
PHO4	RPL14B
PHO4	HAM1
PHO4	TVP38
PHO4	NSG1
PHO4	RPL10
PHO4	YMR173W-A
PHO4	LSP1
PHO4	YPL067C
PHO4	YMR304C-A
PHO4	URA1
PHO4	RPS31
PHO4	VPS55
PHO4	RPS6B
PHO4	RPL40B
PHO4	GPX2
PHO4	CWP2
PHO4	RPN13
PHO4	SCW10
PHO4	THG1
PHO4	PIL1
PHO4	WRS1
PHO4	RPS8B
PHO4	YLR177W
PHO4	YNR021W
PHO4	NUT2
PHO4	YAT1
PHO4	SPO77
PHO4	RSP5
PHO4	IME2
PHO4	FAR1
PHO4	TAO3
PHO4	ENB1
PHO4	SPO11
PHO4	GSY1
PHO4	SAM3
PHO4	YJL045W
PHO4	YMR103C
PHO4	YNL095C
PHO4	COS10
PHO4	YLR171W
PHO4	RRM3
PHO4	STV1
PHO4	THO1
PHO4	YFL012W
PHO4	YLL053C
PHO4	GAL2
PHO4	PUS2
PHO4	YDR042C
PHO4	XBP1
PHO4	YNL057W
PHO4	SPR3
PHO4	YPK2
PHO4	REC8
PHO4	MDL2
PHO4	ATG27
PHO4	PDA1
PHO4	FYV6
PHO4	PPE1
PHO4	YAT2
PHO4	GPH1
PHO4	UBC13
PHO4	YER121W
PHO4	ATX2
PHO4	BUD17
PHO4	RPS21B
PHO4	YDR387C
PHO4	YJL171C
PHO4	YPL025C
PHO4	AGP3
PHO4	SDP1
PHO4	PTR2
PHO4	YMR034C
PHO4	TNA1
PHO4	YFL040W
PHO4	SMA1
PHO4	SSD1
PHO4	IPT1
PHO4	SPS1
PHO4	YDR344C
PHO4	MDH2
PHO4	MLF3
PHO4	YNL092W
PHO4	YIG1
PHO4	YGR149W
PHO4	RPL37A
PHO4	ADE2
PHO4	YPC1
PHO4	TOS3
PHO4	ZEO1
PHO4	UPS1
PHO4	TPS3
PHO4	RPL43A
PHO4	RPL19B
PHO4	RPS30B
PHO4	DOG2
PHO4	COX9
PHO4	RPP2A
PHO4	DTD1
PHO4	GNA1
PHO4	FET3
PHO4	SMF2
PHO4	HTB1
PHO4	DAN4
ERT1	ARG80
ERT1	PHO5
ERT1	ADH7
ERT1	NIF3
ERT1	PHD1
ERT1	FAA1
ERT1	RNH203
ERT1	VPS17
ERT1	IPT1
ERT1	ADE1
ERT1	LSM3
ERT1	YNL057W
ERT1	RHO2
ERT1	DSE3
ERT1	OM14
ERT1	ASK1
ERT1	PEX14
ERT1	YBR071W
ERT1	YGR012W
ERT1	HFD1
ERT1	OCA1
ERT1	PCL1
ERT1	GCV1
ERT1	SWI5
ERT1	YDL172C
ERT1	COX16
ERT1	MIC17
ERT1	GPX2
DAL81	AAC1
DAL81	DAL2
DAL81	DAL3
DAL81	DAL4
DAL81	DAL7
DAL81	DIP5
DAL81	HEM12
DAL81	LYS20
DAL81	MDH2
DAL81	PTR2
DAL81	UGA4
DAL81	TRM13
DAL81	BOP2
DAL81	HSP78
DAL81	IST2
DAL81	RPS22B
DAL81	YAL037W
DAL81	FUI1
DAL81	GUD1
DAL81	YDR042C
DAL81	YDR090C
DAL81	NPR2
DAL81	CAN1
DAL81	SIT1
DAL81	YEL067C
DAL81	DLD3
DAL81	GAT1
DAL81	YGR018C
DAL81	MGA2
DAL81	DAL5
DAL81	CWP2
DAL81	ICY1
DAL81	RPL27A
DAL81	TVP15
DAL81	RPS31
DAL81	IKI3
DAL81	SUB2
DAL81	IPT1
DAL81	YSC83
DAL81	ECM31
DAL81	SAM3
DAL81	YLR171W
DAL81	CCE1
DAL81	YMR31
DAL81	PCH2
DAL81	MEP3
DAL81	PYK2
DAL81	PHO5
DAL81	MAS2
DAL81	YMR034C
DAL81	IDP2
DAL81	YBR071W
DAL81	YDL012C
DAL81	YGR012W
DAL81	RPS1B
DAL81	PCL1
DAL81	TAH1
DAL81	RPL10
DAL81	URA1
DAL81	GPX2
GAT1	DAL5
GAT1	GAT1
GAT1	MEP1
GAT1	UGA4
GAT1	DEP1
GAT1	HOG1
GAT1	GUD1
GAT1	YDR042C
GAT1	HIM1
GAT1	SPS2
GAT1	NPR2
GAT1	CAN1
GAT1	IST3
GAT1	DAL2
GAT1	YJR011C
GAT1	PTR2
GAT1	BAS1
GAT1	OSW2
GAT1	TAF13
GAT1	ARG81
GAT1	YOL159C
GAT1	DAL7
GAT1	NNF1
GAT1	XBP1
GAT1	TMA7
GAT1	SFC1
GAT1	YMR034C
GAT1	YPR071W
GAT1	YMR027W
GAT1	DIP5
GAT1	MEP3
GAT1	DAL3
ISW1	PGA2
ISW1	YOR345C
ISW1	ZEO1
ISW1	RPL37A
ISW1	UBC7
ISW1	YMR052C-A
ISW1	RBL2
ISW1	HTB1
ISW1	FUS2
ISW1	YKL053W
ISW1	MSL1
ISW1	ZTA1
ISW1	RPL27A
ISW1	TMA7
ISW1	TOP3
ISW1	YNL195C
ISW1	MDH2
ISW1	URA1
ISW1	RPL42B
ISW1	OSW2
ISW1	RPN13
ISW1	IDP2
ISW1	RPL43A
ISW1	YLR149C
ISW1	RPS30B
ISW1	OYE3
ISW1	PDA1
ISW1	BGL2
ISW1	ARA2
ISW1	YGL039W
ISW1	DSE2
ISW1	FMP42
ISW1	RPP0
ISW1	YLR374C
ISW1	PYK2
ISW1	PMT3
ISW1	YFR006W
ISW1	DAL7
ISW1	HBT1
ISW1	NUS1
ISW1	YMR253C
ISW1	YOL019W
ISW1	DUG1
ISW1	GPI16
ISW1	OXA1
ISW1	YNL057W
ISW1	SMK1
ISW1	TMS1
ISW1	CIS3
ISW1	AVT3
ISW1	YIH1
ISW1	PTR2
ISW1	POR2
ISW1	PHO85
ISW1	ECM14
ISW1	YPL067C
ISW1	KIN82
ISW1	SRL1
ISW1	APN1
ISW1	YOR248W
ISW1	IRC7
ISW1	LYS20
ISW1	YJL171C
ISW1	LYS9
XBP1	CLN1
XBP1	SMF2
XBP1	YPC1
XBP1	ADH7
XBP1	HIM1
XBP1	HSP31
XBP1	STL1
XBP1	SHC1
XBP1	YER134C
XBP1	MGA1
XBP1	WSC4
XBP1	XBP1
XBP1	INO1
XBP1	IME1
XBP1	SFC1
XBP1	RPS4A
XBP1	YKL044W
XBP1	PCK1
XBP1	IDP2
XBP1	YLR179C
XBP1	BOP2
XBP1	FBP1
XBP1	CAT2
XBP1	DDR48
XBP1	YMR173W-A
XBP1	YMR304C-A
XBP1	SCW10
XBP1	IDH1
XBP1	YRR1
XBP1	DFR1
XBP1	ALD4
XBP1	OYE3
XBP1	YIG1
XBP1	FUM1
XBP1	CIT3
XBP1	YPR174C
XBP1	YBR197C
XBP1	YCR015C
XBP1	FEN2
XBP1	TMA17
XBP1	YDL218W
XBP1	DTD1
XBP1	TVP15
XBP1	SPR28
XBP1	EAF5
XBP1	YEN1
XBP1	ISD11
XBP1	LSM5
XBP1	DUG1
XBP1	RPS2
XBP1	CAX4
XBP1	RPL42B
XBP1	CST6
XBP1	YIL108W
XBP1	FLX1
XBP1	YIR042C
XBP1	PRY3
XBP1	FAR1
XBP1	VPS55
XBP1	HOM6
XBP1	YLL006W-A
XBP1	HOG1
XBP1	CDA2
XBP1	REH1
XBP1	MDM1
XBP1	YMR252C
XBP1	PRC1
XBP1	SRP1
XBP1	YNL200C
XBP1	MER1
XBP1	TRM13
XBP1	HRT1
XBP1	BSC6
XBP1	YOR020W-A
XBP1	CIN5
XBP1	SYC1
XBP1	YOR214C
XBP1	YOR228C
XBP1	SPS4
XBP1	DDC1
XBP1	REC8
XBP1	YPR147C
XBP1	SUE1
XBP1	RPL31B
XBP1	PPT2
XBP1	PHO5
XBP1	CTP1
XBP1	ZTA1
XBP1	LYS12
XBP1	YMR034C
XBP1	YHR140W
XBP1	LYS9
XBP1	YKL111C
XBP1	ECM30
XBP1	YFR006W
XBP1	BUD17
XBP1	HFD1
XBP1	PCL1
XBP1	YMR027W
XBP1	GPX2
XBP1	SSO2
XBP1	PRY1
XBP1	COX5B
XBP1	DOG2
XBP1	HTB1
XBP1	TRR1
XBP1	FET3
XBP1	RNH203
XBP1	EXG1
XBP1	GDB1
XBP1	SCW11
XBP1	FTR1
XBP1	YEA6
XBP1	FIG1
XBP1	PMA1
XBP1	BUD4
XBP1	YHP1
XBP1	TVP38
XBP1	NDT80
