# Supplementary material for: Meiotic Interactors of a Mitotic Gene TAO3 Revealed by Functional Analysis of its Rare Variant
Source: G3 (Bethesda). 2016 Jun 14;6(8):2255–63. doi: 10.1534/g3.116.029900 (PMC4978881; doi:10.1534/g3.116.029900)
Supplement: Supplemental Material [file supp_g3.116.029900_TableS6.xls]

## Sheet: Sheet1
Table S6. Transcription factors regulating unique repressing (Cluster IV) genes of the S strain
Transcription Factor	% in differentially expressed gene list	% in Yeastract	P-value	Target ORF/Genes in differentially expressed gene list	Odds Ratio
LYS14	0.0093	0.1429	0.004	LYS12	10.5
TOD6	0.0467	0.0595	0.002	GCV3 LDH1 GPX2 IKI3 RHO2	3.8
RIF2	0.0374	0.0548	0.005	PEP7 COX5b CBT1 MIP1	3.4
SIP3	0.028	0.0462	0.016	URH1 CTR3 ARG80	2.9
YPR196W	0.0654	0.0419	0.004	GCV3 IGD1 NNF1 RSM7 IKI3 ARG80 RHO2	2.7
ARG82	0.0467	0.0352	0.02	DEP1 PET117 PRM2 RSM7 BOP2	2.2
RDS1	0.0841	0.0346	0.006	YBR134W IGD1 DST1 RIM8 COX5b NNF1 RHO2 ZWF1 TRM13	2.2
SIP4	0.0748	0.0331	0.011	GCV3 GPX2 PET117 COX5b BAS1 ARG80 SKM1 TRM13	2.1
NRG2	0.1028	0.0318	0.006	PET117 RIM8 RRM3 IKI3 CTR3 CTF13 COA6 GTO3 CRC1 YPL113C SUE1	2.1
POG1	0.028	0.0319	0.053	YBR134W GPX2 PRM2	2
ADR1	0.2336	0.0302	0	DIA3 HSP78 IGD1 TAF6 YAP1801 PUT3 BOP2 CAT2 ARG80 AAC1 YKU80 GID8 COA6 GTO3 ZWF1 ZEO1 SKM1 TRM13 GLO4 CRC1 GPN2 YPL113C PXA1 CIT3 SUE1	1.9
DAL81	0.1028	0.0298	0.009	GPX2 HSP78 GAT1 COG2 YSC83 BOP2 IKI3 AAC1 GID8 TRM13 SAM3	1.9
HIR1	0.0841	0.0281	0.022	DEP1 GPX2 DST1 TIM44 NNF1 RSM7 CTR3 ZWF1 HEM4	1.9
OAF1	0.243	0.0292	0	GCV3 YBR134W LDH1 GPX2 DIA3 BDF2 YAT2 RIM8 TAF6 HSV2 RSM7 AVT3 CAT2 ARG80 GID8 GTO3 ZWF1 SKM1 GLO4 CRC1 GPN2 HEM4 PXA1 SAM3 CIT3 SUE1	1.8
OAF3	0.1121	0.0288	0.009	GCV3 YBR134W GPX2 HSV2 NNF1 RSM7 CAT2 ARG80 HOT1 GTO3 ZWF1 SKM1	1.8
HOG1	0.0561	0.0284	0.04	GPX2 TAF6 TIM44 YIL152W RPN13 ARG80	1.8
RPH1	0.1215	0.0281	0.009	LDH1 GPX2 BDF2 RPA14 PET117 IGD1 TAF6 FHN1 CTR3 ZWF1 MIP1 GRX5 SAM3	1.8
AFT2	0.1215	0.0267	0.014	YBR134W LDH1 GPX2 YPI1 IGD1 FHN1 ARG80 AAC1 GID8 RHO2 ZWF1 MIP1 SUE1	1.7
ZDS1	0.0935	0.0258	0.031	DEP1 YBR197C GPX2 YIH1 LYS12 AVT3 RPN13 YNR042W ZEO1 PXA1	1.6
GIS1	0.0841	0.0243	0.052	NKP1 PET117 FHN1 COX5b BOP2 CAT2 ZWF1 CIT3 SUE1	1.6
NRG1	0.1682	0.025	0.01	GPX2 PET117 IGD1 RIM8 RRM3 NNF1 CBT1 BOP2 IKI3 CTR3 ARG80 AAC1 CTF13 GID8 COA6 GTO3 YPL113C SUE1	1.6
HAT2	0.1121	0.0246	0.031	YBR197C GPX2 YIH1 JHD1 AVT3 CBT1 CTR3 RPN13 AAC1 YNR042W YPL113C PXA1	1.6
SUT1	0.0935	0.024	0.049	GCV3 GPX2 HSP78 IGD1 FHN1 COX5b NNF1 RSM7 AAC1 ZWF1	1.5
UME6	0.1963	0.0241	0.01	YBR197C GPX2 BDF2 GAT1 IGD1 RMR1 FHN1 YHL037C TIM44 LYS12 COX5b YIL152W PUT3 IOC2 CAT2 AAC1 CTF13 CRC1 SAM3 TAH18 SUE1	1.5
SKN7	0.2056	0.0239	0.009	YBR197C GPX2 DIA3 RPA14 HSP78 PET117 GAT1 IGD1 RMR1 RSM7 AVT3 CAT2 ARG80 AAC1 GID8 HOT1 GTO3 ZWF1 ZEO1 TRM13 CIT3 SUE1	1.5
RTT107	0.1121	0.0236	0.041	YBR197C YIH1 BDF2 NNF1 RSM7 AVT3 BOP2 CTF13 YNR042W YPL113C PXA1 CIT3	1.5
