# Supplementary material for: Meiotic Interactors of a Mitotic Gene TAO3 Revealed by Functional Analysis of its Rare Variant
Source: G3 (Bethesda). 2016 Jun 14;6(8):2255–63. doi: 10.1534/g3.116.029900 (PMC4978881; doi:10.1534/g3.116.029900)
Supplement: Supplemental Material [file supp_g3.116.029900_TableS7.xls]

## Sheet: Sheet1
Table S7. Whole genome requencing results for the TAO3 allele replacement strain. Chromosomal positions showing secondary background mutations are listed. Yellow colored row shows the chromosomal position of causative sporulation variant in TAO3.
Chromosome No	Position	Gene	Common name	Effects
Chr IV	1122913	YDR326C	YSP2	Non Synonymous Coding (C/A)
Chr VII	682173	*		(A/G)
Chr IX	108761	YIL129C	TAO3	Non Synonymous Coding
