# Supplementary material for: Meiotic Interactors of a Mitotic Gene TAO3 Revealed by Functional Analysis of its Rare Variant
Source: G3 (Bethesda). 2016 Jun 14;6(8):2255–63. doi: 10.1534/g3.116.029900 (PMC4978881; doi:10.1534/g3.116.029900)
Supplement: Supplemental Material [file supp_g3.116.029900_TableS8.xls]

## Sheet: Sheet1
Table S8: Strain names
Strain Name	Genotype	Parent Strain	Reference
SHS301	S288c SDM (alpha)	S288c SDM(a/alpha)	(Deuschbauer and Davis 2005)
SHS302	S288c SDM (a)	S288c SDM(a/alpha)	(Deuschbauer and Davis 2005)
SK1	SK1 (a/alpha)		(Deuschbauer and Davis 2005)
SHS324	TAO3-4477C (a)	YAD331 (a/alpha)	(Deuschbauer and Davis 2005)
SHS325	TAO3-4477C (a)	SHS324 x SHS301 (BC3 clean)	This study
SHS326	TAO3-4477C (alpha)	SHS324 x SHS301	This study
SHS327(T strain)	TAO3-4477C (a/alpha)(BC3 clean)	SHS325 x SHS326	This study
SHS340	ace2∆::natMX4 (a/alpha)	SHS327	This study
SHS352	gat1∆::natMX4 (a/alpha)	SHS327	This study
SHS356	gat3∆::natMX4 (a/alpha)	SHS327	This study
SHS366	pip2∆::natMX4 (a/alpha)	SHS327	This study
SHS370	ert1∆::natMX4 (a/alpha)	SHS327	This study
SHS376(PTet-TAO3(4477C))	(-150 to -1)∆::tetO7kanMX4-TAO3 (a/alpha)	SHS327	This study
SHS380	ace2∆::natMX4 (a/alpha)	SK1	This study
SHS381	gat3∆::natMX4 (a/alpha)	S288c SDM(a/alpha)	This study
SHS382	pip2∆::natMX4 (a/alpha)	S288c SDM(a/alpha)	This study
SHS383	ert1∆::natMX4 (a/alpha)	S288c SDM(a/alpha)	This study
