# Supplementary material for: Meiotic Interactors of a Mitotic Gene TAO3 Revealed by Functional Analysis of its Rare Variant
Source: G3 (Bethesda). 2016 Jun 14;6(8):2255–63. doi: 10.1534/g3.116.029900 (PMC4978881; doi:10.1534/g3.116.029900)
Supplement: Supplemental Material [file supp_g3.116.029900_TableS9.xls]

## Sheet: Sheet1
Table S9: Primer names
Sequencing Primers
Primer name	Primer sequence 5'-3'	Description
HS 1107	TTGCTTGGATTGAAGCACTA	Forward primer_TAO3 G4477C SNP
HS 1108	TACCCTTGCCAAGAGAAATC	Reverse primer_TAO3 G4477C SNP
HS 1091	TCATTGTCATCGGAATCATC	Forward primer_Background mutation_ChrIV_YSP2_1122413 to 1123413
HS 1092	CACCTTCGAACTTAGGCAAT	Reverse primer_Background mutation_ChrIV_YSP2_1122413 to 1123413
HS 1093	ATCCTATCCGAAAGCACAAG	Forward primer_Background mutation_ChrVII_681673 to 682673
HS 1094	GCGCAGCTCCTGTTATTTAT	Reverse primer_Background mutation_ChrVII_681673 to 682673
Deletion and Tagging primers
Primer name	Primer sequence 5'-3'	Description
HS 1474	TAAAGAAATCTATAGGACCAAAAACGGTGTTAATACAATCcagctgaagcttcgtacgc	Forward primer_ACE2
HS 1475	ATTATTTATTATGTTAATATCATGCATAGATAAATGTTCGgcataggccactagtggatctg	Reverse primer_ACE2
HS 1952	GGGAGTTGGTTGAATCGTTATGGTTGTATCACTAACCACGcagctgaagcttcgtacgc	Forward primer_TAO3 -150 to -1bp
HS 1953	TTTGATGTATAACAAAACTAAAAAGGGTTATTAAAATGGGgcataggccactagtggat	Reverse primer_TAO3 -150 to -1bp
HS 1962	ATATATATAGGTGTGTGCCACTCCCGGCCCCGGTATTAGCcagctgaagcttcgtacgc	Forward primer_GAT1
HS 1963	GACATGGAAAGAAGCGAGTACTTTTTTTTTTTTGGGGGATgcataggccactagtggatctg	Reverse primer_GAT1
HS 1970	CAACTAGAAGCAAATATAAAGCCAGAAGGAAGAATTTGCTcagctgaagcttcgtacgc	Forward primer_GAT3
HS 1971	TGACATAAGTATATAACATTCCGAGCAGAAATAAATTCTCgcataggccactagtggatctg	Reverse primer_GAT3
HS 2066	CACTTTCTGATCTTGCTGAACAAAATTTCTTCGATAAAAGcagctgaagcttcgtacgc	Forward primer_PIP2
HS 2067	AAGTGGCCGTATACATCTCAGGAAAACTGGAAAAGACTTCgcataggccactagtggatctg	Reverse primer_PIP2
HS 2074	TTTTTCAAATTTAATTTTTTCCCGCTAATAAGACCATAAAgcataggccactagtggatctg	Forward primer_ERT1
HS 2075	TAATACGAGGTAGTAAAATGAGAAAAAAAGAAAAAAAAAGgcataggccactagtggatctg	Reverse primer_ERT1
Deletion confirmation primers
Primer name	Primer sequence 5'-3'	Description
BN72	ACGAGGCAAGCTAAACAG	Reverse primer_Left Junction_Common within the MX4 cassette
JM37	CCTCGACATCATCTGCCC	Forward primer_Right Junction_Common within the MX4 cassette
HS 1530	TGTGATGAAAACCGTCACTC	Forward primer_ACE2_with BN72
HS 1531	GATGCACCGTTGTATTTTCG	Reverse primer_ACE2_with JM37
HS 1954	TGACTCCTTCATTGCACGTA	Forward primer_Left junction_TAO3 -150 to -1 upstream
HS 1955	GGACAAGGCAAGCTAAACAG	Reverse primer_Left junction_TAO3 -150 to -1 upstream
HS 1956	CACACACTAAATTACCGGATCA	Forward primer_Right junction_TAO3 -150 to -1 upstream
HS 1957	CTCAACAAAGGTAGGCGGAA	Reverse primer_Right junction_TAO3 -150 to -1 upstream
HS 1964	AACGTCAACAAAGCAGGAAC	Forward primer_GAT1_with BN72
HS 1965	TAACGCACACTGAGCTTTTG	Reverse primer_GAT1_with JM37
HS 1972	ACTCACACAAACACCTGTAGA	Forward primer_GAT3_with BN72
HS 1973	CCAACGGCACTTGATACTTG	Reverse primer_GAT3_with JM37
HS 2068	TTCAAAAGCCGCAGATCAAT	Forward primer_PIP2_with BN72
HS 2069	TCAATGCGCTATCAAAAGGC	Reverse primer_PIP2_with JM37
HS 2076	CACTGGGAGATAGGGTTTCC	Forward primer_ERT1_with BN72
HS 2077	TAAAGGCCGCCATATACACA	Reverse primer_ERT1_with JM37
qPCR primers
Primer name	Primer sequence 5'-3'	Description
HS 1562	GGCCAGAATTTATTGGTGTC	TAO3 qPCR forward primer
HS 1563	AGACCAACCGCTATCTTCAG	TAO3 qPCR reverse primer
HS 1702	TATGTTCTAGCGCTTGCACC	ACT1 qPCR forward primer
HS 1703	TAGGAGGTTATGGGAGAGTG	ACT1 qPCR reverse primer
