# Supplementary material for: Meiotic Interactors of a Mitotic Gene TAO3 Revealed by Functional Analysis of its Rare Variant
Source: G3 (Bethesda). 2016 Jun 14;6(8):2255–63. doi: 10.1534/g3.116.029900 (PMC4978881; doi:10.1534/g3.116.029900)
Supplement: Supplemental Material [file supp_g3.116.029900_TableS10.xls]

## Sheet: Sheet1
Table S10: Raw sporulation efficiency data
Figure no	Strain Name	Condition	Biological replicate	Sporulation eficiency
1B	s		1	13.5246
			2	12.8319
			3	16.0551
			4	10.3448
			5	15.5963
			6	12.2449
			7	13.0952
			8	11.7647
			9	8.54271
	T		1	38.2586
			2	32.1429
			3	38.6861
			4	38.9027
			5	36.5854
			6	44.1358
			7	36.036
			8	35.3909
			9	48.2877
	SK1		1	90.7
			2	90.6
			3	89.9
			4	90.8
			5	90.9
			6	91.7
			7	91.3
			8	92.3
			9	90.3
1F	Ptet-TAO3(4477C)		1	51.2422
			2	59.8394
			3	45.2229
			4	56.6667
			5	52.0588
			6	54.5455
		doxycycline till 3h in spo medium	1	15.2
		doxycycline till 3h in spo medium	2	14.0845
		doxycycline till 3h in spo medium	3	17.8862
		doxycycline till 3h in spo medium	4	11.4942
		doxycycline till 3h in spo medium	5	12.0301
		doxycycline till 3h in spo medium	6	11.5385
		doxycycline till 6h in spo medium	1	12.6623
		doxycycline till 6h in spo medium	2	11.7318
		doxycycline till 6h in spo medium	3	7.73196
		doxycycline till 6h in spo medium	4	8.21256
		doxycycline till 6h in spo medium	5	11.2
		doxycycline till 6h in spo medium	6	10.582
		doxycycline till 48h in spo medium	1	10.084
		doxycycline till 48h in spo medium	2	11.3208
		doxycycline till 48h in spo medium	3	10.4072
		doxycycline till 48h in spo medium	4	10.8108
		doxycycline till 48h in spo medium	5	8.60215
		doxycycline till 48h in spo medium	6	11.4286
		doxycycline only in glucose	1	52.1411
		doxycycline only in glucose	2	55.8441
		doxycycline only in glucose	3	51.7391
		doxycycline only in glucose	4	48.3146
		doxycycline only in glucose	5	57.1429
		doxycycline only in glucose	6	51.2397
2C	T		1	29.7125
			2	30.3867
			3	30.4688
			4	30.1115
			5	29.7945
			6	29.6748
			7	29.3478
			8	30.8176
			9	31.7164
	T:ace2∆		1	29.4478
			2	30.0518
			3	30.7263
			4	30.1282
			5	30.8571
			6	31.2139
			7	30.0546
			8	30.3448
			9	29.4444
	SK1		1	90.0901
			2	90.6907
			3	90.8805
			4	90.137
			5	90.8537
			6	90.5473
			7	90.1887
			8	90.7216
			9	90.7895
	SK1:ace2∆		1	90.3101
			2	90.625
			3	90.3017
			4	90.8397
			5	89.3939
			6	91.3043
4C	T		1	39.1753
			2	33.4346
			3	36.3409
			4	34.1463
			5	40
			6	47.3684
			7	43.804
			8	42.1927
			9	41.6404
			10	43.3775
			11	41.8006
	T:ert1∆		1	25.7426
			2	25.6579
			3	24.5342
			4	27.2989
			5	22.069
			6	24.7911
	T:pip2∆		1	24.5179
			2	25.8065
			3	23.2628
			4	23.6908
			5	29.023
			6	24.3169
	T:gat3∆		1	27.2966
			2	30.7463
			3	27.2455
			4	23.7654
			5	28.877
			6	31.8885
	T:gat1∆		1	36.0324
			2	35.4207
			3	37.859
			4	38.041
			5	37.4065
			6	37.3402
	S		1	10.4839
			2	5.80645
			3	9.7561
			4	7.36196
			5	9.06516
			6	7.33333
	S:ert1∆		1	8.75576
			2	13.1902
			3	7.69231
			4	8.02139
			5	9.18367
			6	7.5
	S:pip2		1	6.15385
			2	5.33333
			3	6.93333
			4	5.34351
			5	7.12166
			6	6.45161
	S:gat3∆		1	7.5419
			2	7.12251
			3	5.8642
			4	5.62914
			5	5.99369
			6	5.82822
