# Supplementary material for: Meiotic Interactors of a Mitotic Gene TAO3 Revealed by Functional Analysis of its Rare Variant
Source: G3 (Bethesda). 2016 Jun 14;6(8):2255–63. doi: 10.1534/g3.116.029900 (PMC4978881; doi:10.1534/g3.116.029900)
Supplement: Supplemental Material [file supp_g3.116.029900_TableS11.xls]

## Sheet: Sheet1
Table S11. Smoothed expression data, base transformed with respect to t0 for T and S strains
genenames	T.Spo30m	T.Spo45m	T.Spo1h10m	T.Spo1h40m	T.Spo2h30m	T.Spo3h50m	T.Spo5h40m	T.Spo8h30m	S.Spo30m	S.Spo45m	S.Spo1h10m	S.Spo1h40m	S.Spo2h30m	S.Spo3h50m	S.Spo5h40m	S.Spo8h30m
SUT432	0.885959	1.06534	0.915598	0.719802	0.768399	0.839579	0.786634	0.987913	0.294779	0.426113	0.610651	0.750976	0.668795	0.536939	0.532112	0.894367
SEO1	0.0128382	-0.246598	-0.407977	-0.486485	-0.355581	-0.126904	0.19484	-0.206219	0.044634	-0.0318243	-0.059622	-0.0519982	-0.0320462	0.0290857	0.182528	0.475168
SUT001	-0.141584	-0.074505	-0.1853	-0.345986	-0.408896	-0.334269	-0.113157	0.0268546	0.245626	0.277248	0.104723	-0.0967014	-0.185303	-0.184603	-0.115774	0.39061
YAL066W	-0.163919	-0.152393	-0.0313	0.0802385	0.042857	-0.00532314	0.0253753	0.240558	-0.0657327	0.0435044	-0.0565681	-0.206421	-0.187966	-0.0965437	-0.0158125	-0.374054
YAL064C-A	0.299728	0.295843	0.300478	0.292603	0.238072	0.14389	0.0836245	-0.0285626	-0.0966056	-0.172725	-0.230274	-0.255163	-0.183314	-0.100596	-0.10879	-0.281279
FLO9	0.128021	0.149446	0.0741352	0.000359521	0.0574503	0.0987985	-0.00816519	-0.237221	-0.250868	-0.268522	-0.210649	-0.142637	-0.140756	-0.141784	-0.101248	-0.160997
SUT433	-0.214372	-0.248504	-0.235277	-0.197284	-0.157673	-0.136127	-0.165291	-0.298201	-0.121331	-0.126259	-0.109998	-0.0934036	-0.125689	-0.15563	-0.128009	-0.0568103
GDH3	2.07779	2.94262	3.17625	3.1491	3.22492	3.21985	3.04022	3.29778	1.30821	1.6826	1.82139	1.97411	2.46058	2.81807	2.71858	2.51168
SUT434	0.29015	0.171681	-0.113487	-0.471864	-0.824904	-1.12202	-1.25614	-1.21345	0.366086	0.416926	0.188147	-0.193304	-0.613257	-1.05385	-1.49139	-1.72162
SUT435	0.0584404	-0.0657413	-0.221668	-0.365534	-0.395248	-0.375422	-0.320274	-0.536594	-0.0172475	-0.190768	-0.332019	-0.405941	-0.400037	-0.398312	-0.404943	-0.394177
BDH2	-0.0559406	0.249776	0.367636	0.319283	0.0129247	-0.334773	-0.649132	-0.335718	0.468059	0.714522	0.684984	0.546132	0.500776	0.399989	0.111776	-0.318171
BDH1	0.11493	0.277406	0.259561	0.135751	-0.0765693	-0.288735	-0.482772	-0.244785	-0.199773	-0.169824	-0.251517	-0.31545	-0.251179	-0.230831	-0.46946	-0.630922
YAL059C-A	-0.149709	-0.138781	-0.0789956	-0.0341033	-0.127686	-0.230249	-0.239074	-0.065339	-0.122025	-0.138883	-0.173502	-0.154119	0.0101494	0.139672	0.0709021	-0.176862
ECM1	-0.775479	-0.849925	-0.609633	-0.216525	0.108418	0.36601	0.492151	0.676644	-0.503273	-0.557956	-0.370489	-0.13849	-0.0955877	-0.0428622	0.146413	0.380919
CNE1	-0.00182021	0.1049	0.205275	0.269058	0.218707	0.141391	0.0860343	0.248676	-0.204178	-0.22785	-0.14783	-0.0449116	-0.0419897	-0.0977894	-0.216723	-0.185062
YAL056C-A	-0.203924	-0.251064	-0.0786245	0.086325	-0.0171704	-0.129542	-0.0345069	0.299246	0.384887	0.419609	0.249888	0.116209	0.2979	0.467062	0.445459	0.041008
GPB2	0.257433	0.35	0.312514	0.238155	0.189274	0.147989	0.0951126	0.350003	0.221791	0.258393	0.281396	0.291044	0.274624	0.224824	0.151626	0.180019
PEX22	0.106476	0.151752	0.187568	0.19815	0.119404	0.00604504	-0.111017	0.140604	0.218961	0.377012	0.478575	0.456164	0.202451	0.00316374	0.173706	0.266281
ACS1_a	0.467811	0.647928	0.713208	0.71749	0.701288	0.671234	0.629335	0.864644	0.465021	0.636276	0.599385	0.495936	0.533706	0.580491	0.512152	0.399916
SUT002	-0.0627488	-0.0257647	-0.00335842	-0.00180593	0.00313398	0.0255517	0.0755883	-0.072987	-0.0310163	-0.125631	-0.267413	-0.345972	-0.173767	-0.00712346	-0.0925319	-0.392426
ACS1_b	0.322912	0.479063	0.568617	0.609158	0.588349	0.540709	0.473788	0.74909	0.397688	0.586205	0.563763	0.473486	0.501831	0.54339	0.52777	0.364362
FLC2	0.490681	0.733377	0.926989	1.02444	0.899862	0.72748	0.663198	1.13599	0.763658	1.04203	1.27944	1.41219	1.41962	1.32039	1.15399	0.994248
OAF1	0.0570803	0.217084	0.291067	0.336316	0.398068	0.501947	0.663565	0.810675	0.0253922	0.115256	0.287675	0.444203	0.453512	0.421977	0.417173	0.556549
YAL049C	0.0552194	0.211955	0.396197	0.542958	0.550904	0.513018	0.451252	0.681933	-0.261469	-0.257497	-0.104569	0.119103	0.323356	0.453304	0.395948	0.421835
GEM1	0.560547	0.631891	0.550141	0.423189	0.367489	0.342518	0.371837	0.507511	0.471682	0.518914	0.472511	0.404584	0.402233	0.38373	0.312179	0.324809
YAL047W-A	-0.199776	-0.155189	-0.217001	-0.250843	-0.107865	0.0348827	-0.0392346	-0.203804	0.117451	0.187562	0.131783	0.0230241	-0.0683089	-0.103166	-0.0511908	0.0826685
SPC72	0.00899492	0.0463811	0.0812773	0.140899	0.213015	0.272931	0.289902	0.472046	0.177677	0.247278	0.359214	0.441095	0.410872	0.370094	0.402867	0.494362
YAL046C	-0.957237	-1.31474	-1.35781	-1.26987	-1.29148	-1.30557	-1.28919	-0.998793	-0.695713	-0.968141	-1.07168	-1.11239	-1.28503	-1.4123	-1.34724	-1.12471
YAL045C	-0.266232	-0.214225	-0.112608	-0.0299459	-0.0797933	-0.141175	-0.19367	0.0900976	0.167264	0.0427235	0.00695959	-0.00149313	-0.0477335	-0.138726	-0.205991	-0.31632
YAL044W-A	-0.16179	-0.125378	-0.0161486	0.0631979	-0.0713618	-0.268323	-0.447041	-0.174049	-0.108371	-0.00284098	-0.00249222	-0.0850949	-0.281736	-0.4305	-0.392381	-0.309478
GCV3	-0.278632	-0.579944	-0.904781	-1.09602	-1.00134	-0.771995	-0.543206	-0.0707904	-0.09231	-0.111016	-0.14108	-0.191642	-0.296395	-0.4317	-0.57764	-0.732808
PTA1	-0.122721	-0.158717	-0.248877	-0.33316	-0.373913	-0.346837	-0.236176	-0.0292446	0.00776355	-0.0220712	0.00199321	0.0375803	0.0195126	-0.0340849	-0.108406	-0.0317089
YAL042C-A	0.073768	0.135062	0.134326	0.105873	0.134999	0.171169	0.166231	-0.120907	-0.097487	-0.175174	-0.22606	-0.236927	-0.19128	-0.195873	-0.345176	-0.515673
ERV46	-0.311928	-0.388262	-0.447976	-0.503087	-0.616354	-0.69115	-0.683341	-0.401529	-0.384956	-0.511472	-0.596347	-0.611241	-0.548478	-0.513578	-0.609529	-0.835632
CDC24	0.0270431	0.063347	0.0067202	-0.0647008	-0.104198	-0.11129	-0.0940816	0.126828	-0.135706	-0.195271	-0.0623954	0.0862797	0.0376121	-0.0772811	-0.161173	-0.0940787
CLN3	-0.922171	-1.06441	-1.11643	-1.12276	-1.27777	-1.50913	-1.90392	-1.59511	-1.97767	-2.4934	-2.25446	-1.74435	-1.59773	-1.62277	-1.84079	-1.78559
CYC3	-0.58507	-0.602658	-0.492097	-0.329467	-0.23442	-0.132182	-0.0450547	0.178359	-0.529239	-0.666278	-0.57435	-0.374727	-0.201134	-0.0164497	0.168736	0.371327
SUT003	0.0353648	0.0608028	-0.00973932	-0.146345	-0.271512	-0.324038	-0.244013	-0.460843	0.0796282	0.00746735	-0.144782	-0.276859	-0.261899	-0.240438	-0.277591	-0.583354
CDC19	-0.804285	-0.712258	-0.323202	0.118114	0.241751	0.215086	0.0265215	0.270761	-1.01761	-0.957283	-0.628342	-0.209088	0.0656944	0.208668	0.0793613	-0.151208
YAL037C-B	-0.26305	-0.328905	-0.218812	-0.0613615	-0.0239581	-0.0459857	-0.101528	-0.0301208	-0.100545	-0.2259	-0.439608	-0.526021	-0.182072	0.119158	-0.10562	-0.433937
YAL037W	0.278457	0.433606	0.501542	0.516212	0.531337	0.59479	0.73361	0.943992	0.306864	0.372843	0.353227	0.327833	0.383083	0.451137	0.514189	0.51047
RBG1	-1.83972	-2.22921	-1.93499	-1.41466	-1.24497	-1.17667	-1.18122	-0.838434	-1.52586	-1.71755	-1.42737	-1.0255	-0.960662	-0.965888	-0.970815	-1.02019
FUN12	-1.38151	-1.80936	-1.79296	-1.56419	-1.39999	-1.21027	-1.01578	-0.827243	-1.21261	-1.4725	-1.29122	-0.974182	-0.905227	-0.885338	-0.8471	-0.727485
YAL034C-B	-0.228936	-0.343616	-0.151844	0.0824638	0.0159523	-0.130883	-0.170945	0.0319157	-0.142369	-0.0653592	-0.169996	-0.27706	-0.229492	-0.165625	-0.2406	-0.204081
MTW1	-0.370256	-0.502444	-0.571638	-0.563341	-0.46909	-0.313887	-0.139245	0.064784	-0.626637	-0.643696	-0.461539	-0.303234	-0.484921	-0.631073	-0.448743	-0.139455
FUN19	0.199783	0.518249	0.723392	0.860774	0.93392	0.979096	0.982429	1.17537	0.428965	0.678659	0.930798	1.12209	1.16801	1.13386	1.07165	1.11926
POP5	0.0437472	0.129512	0.298983	0.402834	0.285069	0.143707	0.119054	0.274714	-0.319587	-0.308391	-0.295471	-0.303451	-0.379249	-0.409875	-0.310485	-0.276233
PRP45	-0.0634682	-0.116576	-0.153526	-0.187376	-0.273773	-0.31304	-0.20638	0.132584	0.023001	0.0563658	0.117117	0.137042	0.00250825	-0.115149	-0.0361948	0.128711
YAL031W-A	-0.187687	-0.156943	-0.153012	-0.141159	-0.0558634	0.0323961	0.0630892	-0.271896	0.275187	0.220812	0.120832	0.0176869	0.0164219	0.0729765	0.198703	0.121677
GIP4	0.170105	0.216612	0.077696	-0.107339	-0.207229	-0.209662	-0.0809161	0.156307	0.387305	0.534982	0.571965	0.540231	0.454158	0.354715	0.293055	0.437492
SNC1	0.225536	0.444043	0.5474	0.556716	0.439777	0.325906	0.296742	0.686608	0.265261	0.430579	0.485196	0.441022	0.272439	0.139668	0.18122	0.494842
MYO4	-0.404879	-0.511053	-0.600831	-0.639141	-0.626647	-0.576985	-0.523625	-0.423924	-0.616385	-0.752636	-0.667015	-0.542647	-0.653882	-0.800246	-0.866196	-0.661388
FRT2	0.598939	0.891201	0.932508	0.821861	0.606737	0.405697	0.341811	0.662245	1.13044	1.48587	1.59325	1.54926	1.44057	1.26894	1.12017	1.15722
YAL027W	-0.0545244	-0.0396033	-0.019608	-0.00692545	-0.064057	-0.0958926	-0.00814135	0.282327	0.0384557	0.121457	0.249638	0.347832	0.304592	0.271138	0.385416	0.605198
YAL026C-A, DRS2	-0.0638116	-0.0938405	-0.153744	-0.204295	-0.190778	-0.127405	-0.0116384	-0.0204605	-0.313393	-0.436251	-0.355451	-0.216437	-0.204681	-0.262795	-0.391921	-0.284205
MAK16	-2.14408	-2.63211	-2.515	-2.09814	-1.79876	-1.52409	-1.38782	-1.12995	-1.78636	-2.04612	-1.71776	-1.24872	-1.20279	-1.1492	-0.827038	-0.617923
LTE1	0.163656	0.165406	0.0780404	0.01188	0.121154	0.351072	0.684582	0.932433	-0.516814	-0.654755	-0.583008	-0.421182	-0.333854	-0.223101	-0.0370142	0.30157
PMT2	-0.635361	-0.957952	-1.15482	-1.2321	-1.19031	-1.02915	-0.759719	-0.545524	-1.18246	-1.51508	-1.50751	-1.30948	-1.14006	-1.01867	-1.07713	-1.0058
FUN26	0.178739	0.206903	0.138627	0.0273001	-0.112955	-0.235769	-0.300844	-0.0603	-0.311406	-0.531324	-0.570506	-0.515473	-0.446782	-0.430899	-0.562936	-0.596262
CCR4	-0.192049	-0.255451	-0.328419	-0.375874	-0.386021	-0.349554	-0.274099	-0.0689423	-0.547331	-0.710397	-0.64551	-0.478041	-0.367968	-0.308587	-0.362604	-0.269874
ATS1	-0.131134	-0.0627504	0.0268828	0.103614	0.100445	0.105667	0.188042	0.258131	0.121376	-0.0224282	-0.189535	-0.267737	-0.13482	-0.0288115	-0.13355	-0.161709
YAL019W-A, FUN30	-1.08775	-1.35054	-1.23162	-0.908315	-0.599808	-0.321958	-0.195024	-0.0299042	-0.811893	-1.0309	-0.810641	-0.480736	-0.440859	-0.463919	-0.407459	-0.220628
YAL018C	0.0312512	-0.0353924	-0.083524	-0.0821034	0.531466	1.69659	3.81398	1.89189	-0.0369558	-0.100388	-0.201473	-0.247496	-0.453913	-0.17486	1.15769	4.87019
PSK1	0.141693	0.245658	0.263029	0.243061	0.215002	0.207461	0.24413	0.405068	0.145792	0.244716	0.358075	0.451598	0.480491	0.455303	0.357928	0.36675
YAL016C-B	-0.191024	-0.40211	-0.371757	-0.277663	-0.275345	-0.294636	-0.215522	-0.234542	0.243082	0.390752	0.290853	0.137685	0.123324	0.163631	0.238895	0.222046
YAL016C-A	0.221351	0.313028	0.337558	0.31395	0.264963	0.203276	0.133206	0.064888	0.0105234	0.0166434	-0.209099	-0.364581	-0.0749159	0.238091	0.216573	-0.225542
TPD3	-0.280362	-0.324945	-0.305551	-0.2817	-0.350795	-0.436117	-0.520087	-0.385938	-0.0613746	-0.0273235	0.10942	0.232399	0.203919	0.0931399	-0.0838001	-0.131712
NTG1	-0.0257957	-0.10767	-0.268928	-0.437137	-0.572641	-0.648806	-0.641444	-0.323364	0.344738	0.31235	0.154045	-0.033568	-0.149931	-0.235523	-0.251771	-0.291332
SYN8	0.0533406	0.0944015	0.102532	0.0975089	0.0642413	0.0503713	0.0751668	0.367569	0.217101	0.345263	0.404319	0.422722	0.42004	0.396883	0.350592	0.379265
DEP1	-0.143768	-0.186788	-0.295531	-0.410191	-0.493531	-0.5084	-0.420078	-0.241639	0.0175595	0.00445503	-0.00187304	-0.0236286	-0.103361	-0.172601	-0.130408	-0.138109
CYS3	-1.91576	-2.67073	-3.05345	-3.21085	-3.39686	-3.52477	-3.6084	-3.61093	-2.07892	-2.69319	-2.67406	-2.43165	-2.52487	-2.69114	-2.84803	-2.81658
SWC3	0.0371902	0.0707555	0.0420129	0.0122816	0.00696127	0.0283054	0.0718181	0.349932	0.0246694	0.00154712	0.0302882	0.0383651	-0.0665508	-0.147077	-0.0522647	0.0410738
MDM10	0.156263	0.199072	0.218269	0.206255	0.120408	0.043438	0.0372472	0.335969	-0.0506434	-0.0311407	0.149151	0.319004	0.25931	0.110041	-0.0376404	0.0451777
SPO7	0.520936	0.628791	0.634444	0.580158	0.479534	0.350649	0.215758	0.508943	0.22689	0.227843	0.187348	0.124852	0.0672196	0.00149938	-0.0694185	-0.0554871
FUN14	0.120421	0.16213	0.212289	0.254632	0.206688	0.128631	0.0560103	0.415762	-0.00726642	0.0607561	0.140645	0.250707	0.361504	0.390874	0.230205	0.2798
ERP2	-0.579975	-1.02105	-1.24244	-1.30093	-1.22657	-1.08598	-0.948258	-0.826676	-0.980398	-1.31756	-1.27286	-1.0916	-1.07197	-1.08738	-1.10978	-1.0014
SSA1	0.0322356	0.222961	0.349397	0.445062	0.481789	0.476528	0.389018	0.617011	-0.271261	-0.11331	-0.0402586	0.0327925	0.17668	0.288943	0.215538	0.0587999
EFB1, SNR18	-1.03756	-1.16394	-0.949872	-0.611454	-0.47593	-0.422118	-0.470803	-0.195104	-1.3065	-1.49337	-1.21813	-0.792837	-0.625504	-0.562301	-0.622103	-0.523417
VPS8	0.518374	0.673112	0.6193	0.498577	0.403049	0.292732	0.133953	0.462235	0.0397192	0.081371	0.207333	0.326435	0.315551	0.212827	0.00701883	0.0383355
TFC3	0.179677	0.192607	0.0966734	-0.024386	-0.101946	-0.128472	-0.0834787	0.149547	0.271259	0.35871	0.390711	0.352407	0.211739	0.073056	0.0493371	0.127253
NUP60	-0.00479952	0.0026251	-0.108157	-0.235151	-0.314969	-0.322228	-0.234302	0.0845565	-0.209331	-0.225683	-0.104817	0.00371103	-0.0841208	-0.197759	-0.211962	-0.138269
ERP1	-0.826549	-1.20058	-1.25493	-1.14387	-1.03147	-0.900477	-0.79227	-0.623689	-0.946368	-1.09689	-1.04218	-0.884424	-0.799906	-0.742205	-0.779396	-0.627896
SWD1	0.874916	1.02957	0.8904	0.673267	0.6301	0.652795	0.759508	0.837492	0.286976	0.279355	0.291797	0.295485	0.247069	0.158722	0.0645389	0.164174
RFA1	-0.447635	-0.485315	-0.374817	-0.186583	-0.00255236	0.22071	0.482987	0.722225	-0.718393	-0.765901	-0.482375	-0.130075	0.00568434	0.113568	0.254108	0.438626
SEN34	-0.855405	-0.98479	-0.85911	-0.592457	-0.330297	-0.0339381	0.268367	0.537905	-0.992325	-1.17432	-1.05713	-0.834138	-0.731625	-0.562245	-0.203131	-0.0379426
BUD14	-0.250374	-0.348838	-0.449411	-0.480189	-0.368676	-0.193339	-0.0374393	0.121633	0.0472531	0.0148844	-0.0206644	-0.0415932	-0.0645071	-0.0927904	-0.100273	-0.0504004
ADE1	-0.339452	-0.606912	-0.631604	-0.528479	-0.443823	-0.367742	-0.315548	0.00974632	0.213938	0.312284	0.445674	0.525273	0.429973	0.239121	0.0262769	-0.0382582
KIN3	0.507961	0.568492	0.273234	-0.245571	-0.81233	-1.22778	-1.23952	-1.3506	0.0497306	-0.192397	-0.387281	-0.585399	-0.89486	-1.19144	-1.28531	-1.20707
CDC15	0.240864	0.41505	0.434204	0.372423	0.268849	0.214813	0.307494	0.532205	0.398148	0.52734	0.6186	0.658393	0.626732	0.556453	0.476501	0.587134
YAR019W-A	0.428104	0.552942	0.563396	0.503537	0.366966	0.222148	0.166693	0.452029	0.555294	0.731863	0.847916	0.851447	0.651973	0.44855	0.464896	0.653551
YAR023C	0.231756	0.412482	0.416341	0.341838	0.220468	0.152508	0.2398	0.653252	0.356015	0.474176	0.506225	0.520895	0.589909	0.617965	0.508819	0.560959
UIP3	-0.0198348	0.0556338	0.138968	0.161704	-0.025715	-0.269244	-0.506337	-0.156124	0.238421	0.318508	0.324136	0.302203	0.254872	0.139621	-0.109348	-0.0617416
YAR028W, YAR029W	-0.488652	-0.644254	-0.670946	-0.676646	-0.730605	-0.744213	-0.650335	-0.930045	-0.265234	-0.314655	-0.40305	-0.512726	-0.698181	-0.86584	-0.941079	-0.83217
YAR030C	0.983696	1.09618	0.711101	0.270145	0.23411	0.369266	0.626071	0.879511	0.731281	0.831198	0.67926	0.394492	0.0566065	-0.2059	-0.205985	0.117785
PRM9	-0.246016	-0.41786	-0.504225	-0.559918	-0.604846	-0.606684	-0.547377	-0.589839	-0.352002	-0.315653	-0.398098	-0.503103	-0.572181	-0.598865	-0.623445	-0.576627
YAT1	0.15665	0.0717875	0.0756361	0.112339	0.0750584	-0.0271631	-0.188867	0.107407	0.615234	0.636838	0.467861	0.236652	0.0481732	-0.183345	-0.471322	-0.452004
SUT436	0.372959	0.489586	0.578518	0.57494	0.447653	0.308926	0.309247	0.112981	0.0401514	-0.0862938	-0.261199	-0.349438	-0.111127	0.143663	0.187931	-0.37574
SWH1	0.294248	0.421574	0.358275	0.237938	0.165017	0.153627	0.234628	0.523429	0.0586368	0.144049	0.280867	0.397345	0.404091	0.358639	0.285624	0.321695
SUT004	0.542622	0.689402	0.476383	0.142717	-0.0743953	-0.19886	-0.215057	-0.0495733	0.916832	1.15387	1.04066	0.773415	0.532864	0.298027	0.113121	0.205001
YAR047C	1.23235	1.35722	0.916759	0.38203	0.307059	0.271392	-0.0415899	-0.185848	-0.122609	-0.239599	-0.321354	-0.417349	-0.637191	-0.927183	-1.31091	-1.04635
FLO1	0.730857	1.01712	0.950448	0.745206	0.634542	0.63596	0.861872	0.983014	0.343749	0.444385	0.46965	0.446836	0.383595	0.336455	0.36099	0.770151
YBL107C	-0.890759	-1.24048	-1.18521	-0.94835	-0.774161	-0.592208	-0.388792	-0.188558	-0.513037	-0.61773	-0.439004	-0.251387	-0.365931	-0.420935	-0.119073	0.197621
SRO77	0.826283	1.14786	1.2015	1.18206	1.29915	1.42792	1.50935	1.6319	0.433008	0.582128	0.630074	0.628572	0.620602	0.618383	0.650142	0.879453
PKC1	0.0411731	0.0731623	0.00330867	-0.0720261	-0.0588684	0.0198857	0.152715	0.30399	0.0755769	0.0949643	0.154353	0.212216	0.210195	0.180139	0.143007	0.201487
YBL104C	0.0997343	0.18063	0.228935	0.258432	0.274415	0.289819	0.297221	0.446558	-0.079961	-0.0803452	0.0154308	0.123386	0.1361	0.116224	0.117331	0.134327
RTG3	0.182772	0.0541429	-0.155847	-0.358258	-0.448961	-0.479531	-0.454169	-0.350072	0.696978	0.765442	0.644692	0.440489	0.229311	0.0158002	-0.108487	0.0188868
SFT2	0.38928	0.452328	0.417913	0.312886	0.141327	-0.0120832	-0.0229938	0.160555	0.566012	0.595915	0.391291	0.168245	0.181602	0.171895	-0.0682678	-0.216558
ECM21	1.02792	1.2843	1.29494	1.20522	1.13451	1.05565	1.0149	1.39315	1.39348	1.67823	1.66358	1.51021	1.42731	1.29401	1.11408	1.02821
ATP1	-0.576427	-0.757911	-0.984482	-1.13595	-1.15004	-1.1202	-1.19593	-0.991562	-1.19682	-1.3706	-1.26857	-1.08016	-1.07932	-1.15591	-1.36077	-1.40637
YBL100C	-0.383874	-0.594133	-0.584171	-0.52744	-0.499352	-0.474552	-0.428973	-0.914698	-0.0327154	-0.143734	-0.186402	-0.248307	-0.394427	-0.459954	-0.281998	-0.157272
BNA4	0.212437	0.154886	-0.208358	-0.587086	-0.625483	-0.468624	-0.143729	-0.170632	-0.068152	-0.0863079	-0.155433	-0.209479	-0.226538	-0.247445	-0.310414	-0.246432
BRN1	0.0236785	-0.0188009	-0.0501715	-0.0813839	-0.083119	0.0259803	0.334157	0.597208	-0.107921	-0.102004	-0.0857357	-0.0833677	-0.135874	-0.115364	0.112728	0.21964
YBL095W	0.0608626	0.0990537	0.0373966	-0.0472929	-0.0825203	-0.0571754	0.0410131	0.192334	0.0516024	0.0723136	0.098375	0.128737	0.114881	0.0563793	-0.0654799	0.0861525
YBL096C	0.198799	0.219723	0.206931	0.21087	0.305605	0.402925	0.455893	0.404143	0.647143	0.672129	0.605708	0.54408	0.685157	0.8073	0.777912	0.507132
YBL094C	0.304317	0.312612	0.30131	0.312303	0.434452	0.563742	0.612156	0.668076	0.483794	0.770172	1.01791	1.1724	1.15154	1.11431	1.25269	1.64641
ROX3	0.357805	0.577072	0.737874	0.867651	0.967694	1.07418	1.22419	1.59782	0.577824	0.789611	0.882078	0.901115	0.887891	0.910484	1.1012	1.28416
SUT437	-0.100255	-0.00806534	-0.0390493	-0.101173	-0.112846	-0.00674534	0.31361	0.269641	-0.276874	-0.678381	-0.830527	-0.79334	-0.60024	-0.510859	-0.659123	-1.10621
RPL32	-3.04946	-4.01286	-3.91609	-3.28851	-2.68191	-2.07523	-1.71084	-1.51709	-1.62039	-2.17414	-2.10511	-1.79699	-1.77161	-1.71694	-1.41009	-0.904631
SCS22	0.215683	0.298392	0.194008	0.0608746	0.0882597	0.175753	0.257909	0.218721	0.303255	0.415215	0.469192	0.458882	0.364055	0.271698	0.277852	0.34205
SUT005	-0.396426	-0.543292	-0.637446	-0.65588	-0.642001	-0.579042	-0.478888	-0.170455	-0.620022	-0.7123	-0.682776	-0.551666	-0.376807	-0.253842	-0.29431	-0.454798
MAP2	-0.325567	-0.469057	-0.530113	-0.547194	-0.602643	-0.647191	-0.677269	-0.420191	-0.130413	-0.105739	-0.126302	-0.165136	-0.227687	-0.29404	-0.368084	-0.392167
MRP21	-1.56446	-1.91801	-1.87573	-1.66006	-1.58929	-1.53315	-1.49926	-1.38733	-0.808645	-0.904782	-0.768394	-0.657993	-0.932417	-1.10606	-0.801574	-0.27959
AVT5	0.238381	0.287463	0.226626	0.120234	0.00912889	-0.0674145	-0.0415117	0.147599	-0.0694439	-0.130566	-0.117938	-0.0664841	-0.0243773	-0.0447887	-0.196675	-0.205808
TEL1	0.67073	0.786966	0.709944	0.60296	0.669268	0.786109	0.905789	1.06458	0.106422	0.174045	0.270676	0.368588	0.425443	0.434895	0.353242	0.473747
RPL23A	-0.588164	-0.771679	-0.696447	-0.529695	-0.513215	-0.565894	-0.688438	-0.376148	-0.225624	-0.256465	-0.126712	-0.0231077	-0.219249	-0.430875	-0.433454	-0.0802611
YBL086C	-0.534162	-0.493132	-0.501392	-0.518318	-0.570464	-0.579704	-0.564508	-0.329228	0.313757	0.450358	0.525611	0.518659	0.373491	0.239326	0.269756	0.445405
BOI1	-0.234226	-0.277252	-0.374973	-0.453869	-0.456508	-0.365562	-0.167365	-0.00016007	-0.10124	-0.138161	-0.0113552	0.110487	0.0164047	-0.0934367	-0.054571	0.168131
CDC27	0.141372	0.239373	0.244645	0.225162	0.282788	0.431233	0.727179	0.749017	-0.0133545	0.0450713	0.199606	0.346996	0.337256	0.305586	0.336634	0.708739
YBL083C, ALG3	-0.529282	-0.567568	-0.465458	-0.307489	-0.18912	-0.0579962	0.0519601	0.137128	-0.686188	-0.872308	-0.828128	-0.662404	-0.540508	-0.471473	-0.540139	-0.41824
YBL081W	-0.67752	-1.01017	-1.19049	-1.23307	-1.11002	-0.881618	-0.581817	-0.673243	-1.78308	-2.32674	-2.22586	-1.90967	-1.92838	-1.94749	-1.79202	-1.37347
PET112	-0.0112238	0.0257967	-0.00269468	-0.0692844	-0.169395	-0.215168	-0.138582	0.0835385	-0.0224552	0.0155955	0.016361	-0.00751449	-0.0607273	-0.121798	-0.178623	-0.166771
NUP170	-0.169239	-0.227063	-0.280072	-0.319191	-0.35384	-0.348338	-0.285289	-0.123966	-0.372822	-0.434904	-0.337786	-0.214132	-0.260103	-0.360202	-0.478658	-0.303868
ATG8	0.796019	1.14324	1.32946	1.40196	1.39776	1.39151	1.51274	1.75154	0.823068	1.24406	1.45026	1.47832	1.34928	1.26011	1.4303	1.69687
YBL077W	0.0267228	-0.0195525	-0.0557204	-0.0479983	0.0126497	0.0233431	-0.0983899	-0.132227	-0.044425	-0.0599864	-0.1118	-0.146764	-0.0361166	0.0902174	0.0895489	-0.199614
ILS1	-0.201229	-0.642164	-1.03322	-1.26341	-1.24065	-1.18028	-1.22279	-1.09117	-0.127701	-0.296402	-0.475701	-0.630001	-0.782284	-0.957184	-1.18283	-1.07832
SSA3, AAR2	0.88072	1.51864	2.2983	3.17497	4.11063	4.81711	5.02023	5.16889	0.454395	0.926126	1.49027	2.09577	2.73787	3.25566	3.46774	3.45243
YBL073W	0.0269781	0.0289597	0.0835211	0.161617	0.275213	0.337755	0.262148	0.0847749	-0.0192462	-0.0136276	-0.110056	-0.201324	-0.161396	-0.0859575	-0.0699306	-0.144226
SNR56	-0.294916	-0.481247	-0.318742	-0.0520973	-0.0907133	-0.32771	-0.606098	-0.505618	-0.0740809	-0.00223953	0.169379	0.205791	-0.194392	-0.562596	-0.479734	-0.12083
RPS8A, YBL071C-B	-0.85121	-1.06851	-0.987132	-0.777845	-0.703391	-0.644734	-0.597787	-0.277575	-0.820119	-0.925248	-0.87623	-0.815334	-0.897374	-0.881766	-0.573438	-0.427887
KTI11	0.467454	0.709153	0.89166	0.997609	0.989775	0.916413	0.813783	1.0245	0.0467253	0.134944	0.301691	0.427205	0.332011	0.217857	0.310849	0.379167
YBL071C	-0.341233	-0.33407	-0.383039	-0.407975	-0.37431	-0.347469	-0.448791	-0.353505	0.0765728	0.0717648	-0.015165	-0.0879034	0.00952327	0.145338	0.193407	0.122917
YBL070C	-0.143708	-0.219012	-0.201175	-0.179765	-0.209535	-0.234672	-0.229487	-0.276883	0.266954	0.274472	0.114037	-0.106809	-0.191238	-0.163924	0.0300403	-0.271772
AST1, YBL068W-A	-0.190111	-0.254257	-0.274094	-0.22197	-0.0648143	0.122476	0.268118	0.360411	-0.632468	-0.873493	-0.735834	-0.473262	-0.377834	-0.360846	-0.395564	-0.365136
PRS4	-1.73387	-2.22409	-2.04453	-1.58958	-1.33705	-1.1849	-1.17304	-1.15554	-1.16559	-1.36221	-1.09971	-0.757741	-0.827078	-0.967681	-0.995217	-0.789929
UBP13	-0.0883457	-0.121823	-0.107884	-0.060523	-0.0356368	-0.0089111	0.0186601	0.345143	0.0476302	0.157323	0.304016	0.428136	0.456012	0.438283	0.394018	0.347104
SEF1	-0.427925	-0.61401	-0.786111	-0.884719	-0.872819	-0.807322	-0.765113	-0.587389	-0.795586	-0.972723	-0.805311	-0.574183	-0.619941	-0.705545	-0.706917	-0.5762
YBL065W	0.635938	0.916038	0.911961	0.74453	0.587029	0.45418	0.379538	0.107484	0.79579	0.931873	0.879121	0.718329	0.562049	0.450361	0.444159	0.844599
PRX1	0.470234	0.717523	0.870802	0.925461	0.814401	0.647859	0.49772	0.886848	0.291371	0.518139	0.598107	0.610015	0.613805	0.537998	0.280676	0.176737
KIP1	0.398394	0.498114	0.485428	0.441344	0.505016	0.692846	1.09211	1.25078	-0.0917224	-0.080336	0.0504634	0.191446	0.205168	0.2373	0.387488	0.748345
SKT5	0.521715	0.610922	0.567665	0.480355	0.391479	0.306942	0.290201	0.593567	0.330129	0.413146	0.491247	0.482886	0.307446	0.137807	0.161309	0.228492
YBL062W	-0.218472	-0.304657	-0.197767	-0.0776086	-0.137286	-0.24086	-0.269795	-0.29498	-0.21241	-0.308616	-0.28519	-0.233802	-0.218874	-0.191647	-0.128709	-0.181119
YEL1	0.40119	0.559174	0.547548	0.464832	0.374242	0.327699	0.405257	0.742558	0.231644	0.303516	0.438696	0.520808	0.411023	0.264067	0.220016	0.373602
YBL059C-A	-1.77553	-2.32515	-2.31637	-2.09303	-2.04118	-1.95214	-1.76998	-1.58835	-0.886306	-1.05696	-0.996921	-0.911372	-1.11786	-1.26609	-1.09725	-0.737824
YBL059W	-0.893563	-1.06928	-1.12415	-1.12623	-1.22111	-1.28973	-1.31118	-1.06439	-0.691293	-0.826787	-0.693975	-0.569966	-0.861733	-1.16442	-1.16325	-0.798323
SHP1	-0.270094	-0.244549	-0.1579	-0.0691635	-0.0992827	-0.137208	-0.138285	0.143336	0.152091	0.30648	0.421563	0.473748	0.412828	0.307365	0.215697	0.132197
PTH2	-0.355026	-0.399385	-0.36335	-0.302803	-0.317253	-0.308982	-0.218687	0.00384627	0.172398	0.263543	0.223376	0.116627	-0.0347584	-0.146867	-0.114877	0.0720013
PTC3	-0.316266	-0.427171	-0.51732	-0.570749	-0.559932	-0.461429	-0.248866	-0.19422	-0.246963	-0.251842	-0.216124	-0.165157	-0.178813	-0.220862	-0.291598	-0.180415
YBL055C	-0.332419	-0.295045	-0.14092	0.00080361	-0.0724377	-0.190964	-0.237553	-0.146826	0.120715	0.148438	0.266314	0.358777	0.266077	0.0891614	-0.0754523	-0.0698556
YBL054W, YBL053W	-1.1936	-1.4176	-1.03543	-0.38612	0.160623	0.609976	0.86406	0.913789	-0.732631	-0.650141	-0.0188934	0.639787	0.709665	0.654089	0.787211	1.12339
SAS3	0.28267	0.293754	0.187123	0.0700723	0.0548866	0.0951458	0.15765	0.41252	-0.261969	-0.312947	-0.242853	-0.189346	-0.338417	-0.473865	-0.435091	-0.26497
PIN4	-0.0318019	-0.0329264	-0.100012	-0.160786	-0.188928	-0.209643	-0.251769	-0.0634091	-0.385646	-0.3527	-0.189693	-0.0179841	-0.0250008	-0.0795026	-0.146464	0.0226097
SEC17	0.0445766	0.0886477	0.104341	0.0812279	-0.0129209	-0.102369	-0.1385	0.0455003	0.0555762	0.173605	0.221818	0.205792	0.107248	0.0185118	-0.0111489	0.118909
SUT438	0.362685	0.447739	0.237152	-0.0683822	-0.249422	-0.360046	-0.357026	-0.631832	0.19564	0.182656	0.109487	-0.013253	-0.219026	-0.425585	-0.528915	-0.312104
MOH1, YBL048W	1.28444	1.91301	2.35527	2.64451	2.81428	2.84897	2.7525	2.89972	0.678666	1.07599	1.34763	1.54646	1.76046	1.88147	1.77088	1.7739
EDE1	0.0742427	0.175564	0.14693	0.0724065	-0.0207945	-0.0966772	-0.1512	0.148389	-0.0338703	0.0106978	0.126979	0.241986	0.258667	0.202341	0.063333	-0.0136001
PSY4	-0.462158	-0.491934	-0.482401	-0.41693	-0.302931	-0.133283	0.0719089	0.21581	0.0470419	0.135835	0.245457	0.295782	0.151102	0.0673929	0.326291	0.594292
COR1	-0.501448	-0.694521	-0.928164	-1.09608	-1.12351	-1.09531	-1.13128	-0.983526	-1.11212	-1.27195	-1.17328	-1.02862	-1.14419	-1.27058	-1.33225	-1.09766
YBL044W	0.0988575	0.137681	0.195828	0.223591	0.18574	0.123523	0.0691626	-0.0642381	-0.268743	-0.319742	-0.529164	-0.675105	-0.468533	-0.214884	-0.190405	-0.635699
ECM13	1.63763	1.74333	1.26985	0.674507	0.4188	0.28524	0.247548	0.847891	0.697028	0.833751	0.613336	0.27793	0.056968	-0.112769	-0.260673	-0.105684
FUI1	-0.196092	-0.447254	-0.661687	-0.767549	-0.769223	-0.858033	-1.22749	-1.05421	-0.329089	-0.653561	-0.677623	-0.565296	-0.521499	-0.629559	-0.951209	-1.21721
PRE7	0.00379263	0.00838339	-0.0035589	0.00106287	0.0378508	0.0927004	0.140089	0.334874	0.04098	0.075629	0.214174	0.328806	0.244469	0.104292	0.00988384	0.21845
ERD2	0.106402	0.0873898	0.0426547	-0.00797452	-0.0960419	-0.19266	-0.286351	0.0669281	0.151709	0.210151	0.249375	0.240163	0.141936	0.0100313	-0.124641	-0.0895861
YBL039W-B	0.303381	0.459404	0.54587	0.505592	0.17346	-0.220739	-0.483903	-0.044206	1.1395	1.60756	1.76089	1.64094	1.2807	0.944098	0.959859	0.978468
URA7, YBL039C-A	-2.8928	-3.70705	-3.59948	-3.01975	-2.53512	-2.13386	-2.05032	-2.03677	-2.74507	-3.251	-2.74259	-1.9876	-1.98486	-2.12685	-2.09572	-1.80256
MRPL16	-1.34827	-1.78022	-1.88865	-1.85833	-1.9377	-1.95419	-1.86491	-1.5353	-0.824308	-0.949821	-0.878679	-0.792028	-0.960373	-1.10931	-1.07591	-0.825959
APL3	-0.168757	-0.251196	-0.313119	-0.337947	-0.321187	-0.248834	-0.11845	0.112393	-0.329545	-0.333997	-0.147812	0.0646532	0.0799802	0.0189717	-0.0671437	0.0272324
YBL036C	-0.301178	-0.432657	-0.357	-0.217654	-0.195674	-0.194096	-0.183121	0.172067	-0.289993	-0.207169	-0.0987966	0.00363116	0.00172018	-0.0181173	-0.0312351	0.102664
POL12	-0.715387	-0.839026	-0.702937	-0.412372	-0.0952356	0.233829	0.503617	0.699267	-0.981823	-1.10087	-0.860656	-0.514951	-0.375507	-0.286402	-0.217679	-0.105203
STU1	0.29227	0.418896	0.431895	0.434899	0.590635	0.863733	1.27243	1.42262	-0.0386723	0.0200239	0.188122	0.365766	0.421337	0.460957	0.552147	0.807988
RIB1	0.43836	0.445449	0.306922	0.151363	0.0933285	0.0727527	0.0786697	0.384918	0.596406	0.677677	0.531315	0.317673	0.198368	0.106764	0.0276864	0.184646
HEK2	-0.52205	-0.743396	-0.87556	-0.937863	-0.94672	-0.83423	-0.528243	-0.384898	-0.66245	-0.83259	-0.846395	-0.800618	-0.844921	-0.88106	-0.884602	-0.719557
SHE1	-0.054153	-0.16377	-0.41615	-0.657235	-0.72544	-0.651615	-0.448619	-0.082154	-0.36953	-0.504149	-0.533225	-0.543914	-0.671653	-0.781875	-0.815368	-0.535171
PET9	-0.774982	-1.09483	-1.36481	-1.52261	-1.51877	-1.42361	-1.35237	-1.22178	-1.30086	-1.57179	-1.49284	-1.26685	-1.18243	-1.16272	-1.28502	-1.21439
SUT006	-0.34403	-0.624853	-0.766088	-0.835403	-0.884654	-0.965186	-1.18185	-1.22885	-0.665218	-0.80401	-0.998332	-1.13198	-1.13341	-1.08471	-1.09841	-1.12829
YBL029C-A	-0.382009	-0.386961	-0.333239	-0.280005	-0.337033	-0.404949	-0.453586	-0.337103	0.517592	0.902415	1.0079	0.916783	0.659209	0.420743	0.400045	0.451002
YBL029W	0.362157	0.337269	0.0900264	-0.112806	0.0462968	0.310162	0.544	0.477113	-0.145143	-0.227025	-0.0781983	0.113547	0.107704	0.12205	0.320249	0.926736
SUT439	1.07658	1.38066	1.46468	1.4183	1.32425	1.23485	1.29266	1.63056	0.79221	1.12179	1.23548	1.23521	1.1753	1.0695	0.986552	1.11517
YBL028C	-0.836455	-0.950966	-0.81224	-0.539905	-0.340647	-0.183653	-0.164804	0.231485	-0.757958	-0.839215	-0.563768	-0.299614	-0.519815	-0.703509	-0.412088	0.034557
RPL19B	-1.18138	-1.37052	-1.3379	-1.18204	-0.998773	-0.767146	-0.622439	-0.409489	-0.912215	-0.969107	-1.02393	-1.01617	-0.986131	-0.895114	-0.760486	-0.690224
SUT440	0.54659	0.823182	1.01604	1.09822	0.992207	0.829927	0.71592	1.04043	-0.175517	-0.208901	0.014699	0.271013	0.333754	0.322476	0.303576	0.263082
SUT441	-0.0514495	-0.0528678	-0.0891133	-0.127199	-0.0775845	0.00336028	0.0653185	-0.148432	-0.021233	-0.0235213	0.0111986	0.0222557	-0.0024631	0.0819627	0.441681	0.412081
LSM2	-0.866869	-1.24092	-1.20638	-1.03629	-1.05672	-1.12667	-1.18939	-0.970048	-0.247284	-0.227001	-0.218632	-0.290372	-0.638036	-0.906778	-0.808279	-0.196566
RRN10	0.331544	0.447674	0.42571	0.385543	0.456442	0.573674	0.703533	0.894821	0.162285	0.0771955	0.0240183	0.00374387	0.0658323	0.185772	0.377543	0.437631
NCL1	-1.30863	-1.77693	-1.79569	-1.57332	-1.31598	-1.01889	-0.745404	-0.727106	-1.37973	-1.70462	-1.57104	-1.25459	-1.14908	-1.09672	-1.073	-0.822676
MCM2	0.0362838	-0.0131358	-0.0277746	0.00582986	0.139193	0.35032	0.62987	0.830931	-0.579723	-0.717996	-0.60548	-0.382896	-0.242795	-0.133971	-0.05912	0.10937
PIM1	-0.647028	-0.818231	-0.742821	-0.56241	-0.449642	-0.334991	-0.209407	-0.0421361	-0.40319	-0.426353	-0.303129	-0.160549	-0.170147	-0.192551	-0.161825	0.00855201
HAP3	-0.443754	-0.49458	-0.559469	-0.610549	-0.665826	-0.631813	-0.439191	-0.167213	-0.655979	-0.736151	-0.766382	-0.778228	-0.894795	-0.980222	-0.988764	-0.742156
RFT1	-0.398479	-0.542715	-0.645295	-0.691053	-0.682403	-0.652317	-0.676597	-0.586786	-0.874594	-1.0816	-1.01923	-0.831606	-0.720449	-0.694485	-0.900864	-0.844458
APN2	-0.177463	-0.146776	-0.0971138	-0.0652361	-0.133621	-0.190758	-0.169439	0.0697753	-0.173382	-0.138084	-0.0559852	0.040478	0.0622874	0.0345381	-0.0731332	0.0678235
POP8	-0.18764	-0.33357	-0.247451	-0.111953	-0.121116	-0.167444	-0.195872	0.0898157	0.168006	0.234894	0.219254	0.11355	-0.166666	-0.386117	-0.279998	-0.017508
PEP1	-0.175764	-0.290526	-0.386377	-0.458535	-0.562959	-0.662869	-0.745418	-0.483468	-0.084027	-0.180024	-0.139702	-0.0683417	-0.0834113	-0.182436	-0.382035	-0.501442
FUS3	0.173141	0.341617	0.48528	0.599657	0.67492	0.736573	0.780285	0.942207	0.66764	0.878457	0.962005	0.987231	1.03516	1.05168	1.04067	1.05937
ACH1	-1.20546	-1.52302	-1.60782	-1.51078	-1.3416	-1.16422	-1.13529	-1.03043	-1.37792	-1.70257	-1.54908	-1.26462	-1.28926	-1.37831	-1.46512	-1.28059
SUT007	0.978433	1.73858	2.39536	2.80404	2.72437	2.52625	2.49485	3.13147	1.36586	2.00554	2.24019	2.23168	2.18252	2.18022	2.39083	2.43523
RRN6	0.0758573	0.189294	0.212811	0.218386	0.279548	0.398181	0.60029	0.691912	-0.0632198	0.0429205	0.196307	0.315063	0.272101	0.210282	0.221168	0.386352
FMT1	0.282216	0.322309	0.123477	-0.12237	-0.2169	-0.200759	-0.0576044	0.0844413	0.158655	0.126413	0.0530453	-0.0247057	-0.043851	-0.0733808	-0.157527	-0.341141
YBL012C	-0.0365471	-0.0239982	-0.0288217	-0.0290569	0.037558	0.0938503	0.0416027	-0.113126	-0.113569	-0.174847	-0.390738	-0.529764	-0.314649	-0.0901642	-0.13756	-0.502076
SCT1	-0.0759148	-0.148644	-0.267126	-0.383643	-0.448008	-0.408594	-0.196574	-0.00306948	-0.171145	-0.230884	-0.254048	-0.243714	-0.217494	-0.211427	-0.288967	-0.28541
YBL010C	-0.444802	-0.565644	-0.618015	-0.628923	-0.605064	-0.493909	-0.264427	-0.229703	-0.35621	-0.375784	-0.360689	-0.345072	-0.432591	-0.468718	-0.335422	-0.0997585
ALK2	-0.212932	-0.337688	-0.61983	-0.872199	-0.828971	-0.572309	-0.133132	-0.197765	-0.890128	-1.1373	-1.15482	-1.06717	-1.05308	-0.999235	-0.900993	-0.553202
YBL008W-A, HIR1	0.0863865	0.177738	0.239204	0.299876	0.382212	0.484154	0.599036	0.801328	-0.31939	-0.336079	-0.253779	-0.132474	-0.0475655	0.0314374	0.064178	0.215777
SLA1	-0.141369	-0.127806	-0.16383	-0.215708	-0.305564	-0.384554	-0.448146	-0.21333	-0.152674	-0.130619	-0.0712383	-0.0101414	-0.00407259	-0.0456341	-0.170584	-0.252192
LDB7	0.141385	0.249539	0.308141	0.313212	0.181971	0.0322046	-0.0653579	0.382383	0.43216	0.532121	0.534198	0.466951	0.332515	0.201093	0.201154	0.281828
YBL006W-A	0.328201	0.391635	0.38149	0.307503	0.181948	0.0887429	0.136739	0.373089	0.609353	0.624443	0.519777	0.396263	0.398314	0.357139	0.192654	0.000391372
PDR3, YBLWdelta8	0.758197	0.935903	0.833466	0.643193	0.572791	0.548324	0.551969	0.762709	0.380305	0.468225	0.458335	0.399524	0.329933	0.250865	0.175174	0.306303
UTP20	-1.44777	-1.62514	-1.28216	-0.768189	-0.506476	-0.31988	-0.205954	-0.142478	-1.02908	-1.11469	-0.791081	-0.385334	-0.31184	-0.326162	-0.362258	-0.142159
HTA2	-1.1656	-2.14169	-2.9372	-3.36359	-3.12132	-2.50413	-1.72653	-1.17048	-0.548726	-1.16232	-1.84612	-2.33771	-2.35681	-2.14919	-1.86551	-1.67351
SUT442	-0.196047	-0.158997	-0.196293	-0.228629	-0.121186	-0.0213176	-0.138871	-0.339773	0.411915	0.438522	0.377261	0.245925	0.110524	0.0198986	0.112887	-0.092316
HTB2	-1.58879	-2.82347	-3.50155	-3.60959	-2.92719	-1.93396	-1.01348	-1.00242	-0.981101	-1.65731	-2.34303	-2.78062	-2.67519	-2.33449	-2.10766	-1.5215
ECM15	0.15501	0.294042	0.469075	0.578987	0.390404	0.0942981	-0.193583	0.337251	0.343917	0.53139	0.572222	0.48224	0.168459	-0.126	-0.115643	0.051996
SUT008	0.0110069	-0.0512886	-0.0756385	-0.103985	-0.217933	-0.325036	-0.351455	-0.0626508	0.0809601	-0.00667404	-0.105346	-0.170631	-0.154994	-0.125633	-0.0619773	-0.310532
NTH2	0.483448	0.587023	0.474249	0.296114	0.209833	0.203174	0.317005	0.523473	0.447966	0.642271	0.637673	0.56462	0.518207	0.466294	0.391139	0.572583
RER2	-0.382189	-0.588976	-0.522935	-0.356566	-0.298429	-0.292354	-0.315362	-0.178169	-0.317431	-0.397424	-0.405405	-0.370413	-0.36097	-0.365061	-0.360562	-0.429286
SUT009	1.26702	1.58622	1.37486	0.974119	0.727855	0.538435	0.413379	0.591678	0.722019	1.08775	1.10768	0.967251	0.822716	0.63931	0.419428	0.395842
COQ1	-0.679463	-0.922321	-1.05064	-1.12069	-1.25035	-1.33408	-1.33303	-1.035	-0.194001	-0.331111	-0.366506	-0.383317	-0.498198	-0.622684	-0.699099	-0.549588
GPI18	-0.618984	-0.790533	-0.654123	-0.43558	-0.451289	-0.544571	-0.649572	-0.351682	0.397421	0.501275	0.648624	0.745924	0.668705	0.497453	0.357179	0.290419
RCR1	-0.473105	-0.443131	-0.210668	-0.00525652	-0.189419	-0.460463	-0.668121	-0.162729	0.765661	1.00919	1.04991	0.94716	0.7729	0.555171	0.428933	0.0803117
UGA2	0.275797	0.655072	0.914942	1.06895	1.06241	1.0156	0.973229	1.34022	0.325633	0.573248	0.760583	0.912612	1.08703	1.21765	1.21901	1.17364
SUT443	-0.364796	-0.420717	-0.405329	-0.381032	-0.44295	-0.51982	-0.561417	-0.653561	-0.187415	-0.299645	-0.393252	-0.46186	-0.477444	-0.45729	-0.409113	-0.525732
DSF2	0.554747	0.533424	0.321952	0.128151	0.179236	0.348644	0.649601	0.893926	-0.0437367	-0.0639117	-0.0817945	-0.105818	-0.21591	-0.286339	-0.221681	0.212865
SUT010	0.101598	0.206154	0.304038	0.341449	0.356284	0.461433	0.824648	0.533514	0.0104868	-0.00436325	-0.000250684	-0.00530485	-0.052355	-0.0504658	0.0447598	0.462721
FLR1	0.61294	0.753479	0.771409	0.730272	0.729922	0.751777	0.827471	0.934281	0.282062	0.325575	0.342124	0.376425	0.484842	0.583601	0.612318	0.726135
SUT011	0.0426646	0.0798261	0.0241485	-0.0503059	-0.0366666	0.0332679	0.124224	0.174616	0.0328254	0.00348407	-0.112726	-0.222088	-0.181741	-0.0549596	0.143441	0.121105
HHF1	-0.675105	-1.14622	-1.32427	-1.29328	-1.06678	-0.708784	-0.294538	-0.0852907	-0.337452	-0.623787	-0.956559	-1.21469	-1.27514	-1.14872	-0.857334	-0.433266
SUT444	-0.237319	-0.37387	-0.365293	-0.294093	-0.274073	-0.255113	-0.190236	-0.0656302	-0.340055	-0.326112	-0.346853	-0.329242	-0.236679	-0.152485	-0.128093	-0.392858
HHT1	-0.527227	-0.693066	-0.785692	-0.813185	-0.799988	-0.694076	-0.499669	-0.159713	-0.224662	-0.331714	-0.562985	-0.748126	-0.741419	-0.662773	-0.63181	-0.54763
IPP1	-0.563923	-0.680373	-0.733912	-0.726833	-0.719622	-0.703024	-0.755048	-0.480844	-0.648201	-0.740157	-0.698243	-0.581127	-0.490786	-0.43967	-0.524009	-0.523998
YBR012C	0.636323	0.665593	0.338372	-0.0248252	-0.0670337	-0.0655135	-0.198844	-0.294392	0.42748	0.404835	0.16036	-0.159537	-0.430735	-0.624026	-0.598752	-0.574252
YBR013C	0.264548	0.32346	0.455187	0.533043	0.364419	0.119143	-0.0138308	0.168527	0.2512	0.406052	0.604494	0.729133	0.63083	0.468297	0.360485	0.381677
GRX6	-0.264408	-0.35819	-0.413632	-0.49082	-0.697895	-0.885855	-0.933998	-0.768501	-0.315605	-0.350581	-0.405496	-0.501088	-0.720051	-0.916756	-1.01126	-0.921692
MNN2	-0.4068	-0.586005	-0.620667	-0.571928	-0.519721	-0.451676	-0.390915	-0.201299	-0.580614	-0.753231	-0.70682	-0.562618	-0.488845	-0.465142	-0.527631	-0.472542
SUT012	0.186051	0.317275	0.314211	0.248571	0.181145	0.11917	0.115521	-0.0904303	0.258506	0.364426	0.341342	0.307901	0.374501	0.357791	0.108722	-0.215479
YBR016W	-0.210587	-0.133105	-0.146614	-0.233914	-0.487081	-0.758907	-1.00133	-0.604344	0.569772	0.656875	0.678735	0.582345	0.257867	-0.104461	-0.235514	-0.23613
KAP104	-0.564994	-0.679703	-0.658407	-0.573484	-0.538313	-0.485039	-0.401173	-0.232462	-0.840069	-0.988298	-0.816137	-0.551772	-0.504395	-0.526724	-0.587564	-0.43781
GAL7, GAL10	0.159864	0.215864	0.208262	0.200951	0.319859	0.468971	0.60919	0.342051	0.160817	0.20831	0.224938	0.231246	0.24512	0.273053	0.339698	0.42208
SUT013	0.368782	0.516098	0.405152	0.252036	0.340415	0.603799	1.05508	1.14779	0.394375	0.437865	0.529478	0.600303	0.58097	0.552831	0.591769	0.939172
GAL1	0.695615	0.861069	0.743687	0.564493	0.646956	0.887773	1.3026	1.31343	0.379074	0.384259	0.368854	0.33631	0.289949	0.246421	0.234288	0.532616
FUR4	-0.66144	-0.905724	-0.999761	-1.003	-0.971062	-0.921194	-0.882023	-1.10037	-1.26958	-1.64047	-1.50089	-1.2104	-1.22435	-1.30905	-1.31915	-1.28242
POA1	-0.803884	-1.04269	-0.948285	-0.747093	-0.761884	-0.827871	-0.896415	-0.420603	-0.342977	-0.337224	-0.151833	0.0294117	-0.0682939	-0.195621	-0.171528	0.179262
CHS3	0.46564	0.535119	0.485016	0.407411	0.401503	0.44028	0.552581	0.735858	0.153131	0.201307	0.255382	0.289445	0.258914	0.190937	0.093084	0.199048
SCO2	-0.475139	-0.555448	-0.560429	-0.522779	-0.50646	-0.465618	-0.381415	-0.307345	-0.261424	-0.23383	-0.118548	-0.00530333	-0.0352059	-0.0806861	-0.0854607	0.105263
OLA1	-2.04632	-2.44911	-2.12732	-1.46792	-0.951208	-0.531595	-0.360448	-0.215256	-1.99558	-2.19543	-1.68195	-0.939218	-0.570155	-0.333638	-0.283758	-0.024488
ETR1, YBR027C	0.256886	0.39452	0.491811	0.557928	0.544574	0.463574	0.28805	0.580606	-0.108595	0.0793316	0.284328	0.448928	0.500246	0.498413	0.419627	0.383414
YBR027C, YBR028C	-0.00354716	-0.188995	-0.372177	-0.53536	-0.670079	-0.728731	-0.657739	-0.320372	-0.444821	-0.695636	-0.731292	-0.700768	-0.791865	-0.892386	-0.926908	-0.825754
CDS1	-0.468481	-0.559555	-0.529814	-0.40777	-0.292495	-0.246452	-0.421807	-0.181963	-1.07141	-1.33497	-1.06089	-0.646415	-0.55333	-0.608486	-0.798101	-0.722457
YBR030W	-0.123652	-0.0782683	0.00100581	0.0899998	0.109763	0.0809312	-0.0337374	0.222945	-0.24371	-0.228434	-0.0925665	0.0340554	0.00611131	-0.0731931	-0.128894	-0.296457
RPL4A	-2.25468	-2.85706	-2.89104	-2.60244	-2.31641	-1.994	-1.81139	-1.67175	-1.88787	-2.46568	-2.18723	-1.59832	-1.35044	-1.26292	-1.43542	-1.02328
SUT445	0.175754	0.239441	0.198126	0.14118	0.168172	0.255613	0.395127	0.569274	0.184262	0.286576	0.452817	0.563003	0.46469	0.332648	0.360107	0.485336
YBR032W, EDS1	-0.41406	-0.666211	-0.983436	-1.195	-1.14415	-0.972346	-0.792848	-0.603278	-0.243354	-0.324152	-0.29584	-0.221788	-0.208157	-0.244704	-0.374671	-0.274317
HMT1	-0.603615	-0.675194	-0.498249	-0.244509	-0.153063	-0.0876149	0.0209126	0.255311	-1.08258	-1.23867	-0.913432	-0.521229	-0.539506	-0.650982	-0.706711	-0.644994
PDX3	0.542816	0.652715	0.503942	0.260137	0.0308223	-0.180661	-0.324998	-0.0423549	0.803985	1.1276	0.938296	0.562955	0.290502	0.0526814	-0.157623	-0.17954
TLC1	0.00197151	0.038902	0.0973035	0.137121	0.0720232	-0.0422446	-0.180371	-0.0827396	-0.269922	-0.157342	-0.122373	-0.122352	-0.189733	-0.317024	-0.588019	-0.564967
CSG2	0.0466034	0.0228442	0.00443068	-0.0354315	-0.166655	-0.306448	-0.407989	-0.132275	0.121296	0.0927512	0.0802628	0.0878921	0.132395	0.0987119	-0.113092	-0.345763
SCO1	-1.11331	-1.42437	-1.38884	-1.26331	-1.33598	-1.3627	-1.20643	-1.12182	-0.689899	-0.891154	-0.867898	-0.768222	-0.785916	-0.805285	-0.743644	-0.698279
CHS2	0.467989	0.557984	0.24512	-0.320128	-1.01025	-1.56389	-1.73323	-1.49349	-0.190297	-0.360118	-0.531724	-0.714326	-0.983249	-1.33404	-1.76769	-2.00259
ATP3	-0.572852	-0.722349	-0.872671	-0.971995	-1.05155	-1.13469	-1.32131	-1.09044	-1.37914	-1.56621	-1.41549	-1.18889	-1.23628	-1.33377	-1.43796	-1.51263
FIG1	-0.234799	-0.252345	-0.195256	-0.107251	0.0575491	0.284346	0.608721	0.131125	-0.050329	-0.0999279	-0.10465	-0.0861247	-0.0478933	0.0367659	0.19315	0.386021
FAT1	0.568295	0.670774	0.5285	0.318273	0.237878	0.253997	0.414735	0.566807	-0.169398	-0.120601	0.0105447	0.143457	0.129813	0.0620207	-0.0244349	0.198939
CST26	0.422841	0.509528	0.447204	0.38108	0.461097	0.552948	0.561826	0.75194	-0.103626	-0.095556	-0.0736432	-0.0185243	0.0503486	0.0879339	0.00345583	0.13464
QDR3	1.69041	2.25184	2.06498	1.60487	1.30508	0.981389	0.551415	0.699731	0.97872	1.28087	1.11945	0.850433	0.833119	0.749781	0.347669	0.0958415
TCM62	-0.658888	-0.860051	-0.96917	-1.01814	-1.13225	-1.21711	-1.2551	-0.867288	-0.48093	-0.543105	-0.50206	-0.456551	-0.552969	-0.643268	-0.639901	-0.629528
GIP1	2.23147	2.83823	2.55296	1.97233	1.92231	2.10558	2.55434	1.88749	1.70924	2.21755	2.10277	1.68725	1.1768	0.755556	0.704263	1.70441
ZTA1	1.06637	1.31311	1.19664	0.933569	0.687334	0.39473	0.0412291	0.322649	0.961469	1.31235	1.34124	1.18678	0.970147	0.657657	0.266952	0.00269614
FMP23	2.12778	2.5176	2.30037	1.82951	1.4258	0.99747	0.662939	0.978936	1.60479	2.02506	1.86569	1.4264	1.00865	0.580451	0.259308	0.0817549
RPS11B	-0.407661	-0.603893	-0.715704	-0.695682	-0.497706	-0.295715	-0.259129	-0.372772	-0.630031	-0.813822	-0.768071	-0.64493	-0.70984	-0.777041	-0.702254	-0.302737
REB1	-0.417006	-0.550256	-0.708484	-0.848543	-0.932737	-0.894878	-0.683472	-0.522709	-0.26966	-0.28322	-0.214525	-0.186987	-0.393581	-0.586	-0.567081	-0.299062
REG2	-0.344626	-0.392086	-0.439002	-0.497725	-0.688518	-0.903651	-1.13733	-0.733679	0.473101	0.456293	0.373128	0.192967	-0.155041	-0.501508	-0.608401	-0.413166
YBR051W	-0.0702945	-0.133957	-0.173546	-0.208627	-0.246098	-0.267827	-0.266495	-0.284911	0.00564012	0.0472701	0.000244083	-0.0866306	-0.158727	-0.18305	-0.119456	-0.179286
RFS1	-0.452387	-0.602513	-0.673788	-0.77209	-1.11784	-1.5141	-1.88058	-1.53088	-0.167711	-0.179628	-0.339242	-0.530806	-0.695739	-0.913674	-1.3031	-1.48361
YBR053C	0.234519	0.389704	0.39651	0.310633	0.128928	-0.0675256	-0.238181	0.00492507	0.244177	0.387758	0.458035	0.465597	0.395852	0.250657	0.0171906	-0.0739485
YRO2	0.397247	0.82176	1.11836	1.3765	1.62108	1.73856	1.58105	1.74064	-0.7372	-0.516173	-0.0591785	0.433443	0.683458	0.799216	0.713833	0.727047
PRP6	-0.0794544	-0.132982	-0.174597	-0.18509	-0.161474	-0.101953	0.00575423	0.186376	-0.290202	-0.33615	-0.293309	-0.213663	-0.201239	-0.225955	-0.288503	-0.275132
YBR056W	0.271088	0.558272	0.738892	0.804677	0.655647	0.450772	0.27804	0.65856	0.703317	1.02778	1.19512	1.23414	1.18117	1.03672	0.816213	0.612884
YBR056W-A	-0.985372	-1.29511	-1.1147	-0.87304	-1.1644	-1.61151	-2.02739	-1.51251	0.682234	0.772325	0.878218	0.88288	0.702497	0.42743	0.260255	-0.156836
YBR056C-B	0.251747	0.449761	0.571426	0.556148	0.342755	0.131151	0.120926	0.129216	-0.414938	-0.581436	-0.725368	-0.808541	-0.777098	-0.650075	-0.389936	-0.471921
MUM2	-0.0734624	-0.0755706	-0.0980925	-0.0825101	0.0920042	0.406874	0.875333	1.00138	0.242454	0.387536	0.478409	0.519497	0.486429	0.522889	0.776826	1.18618
UBP14	-0.180359	-0.211301	-0.201815	-0.197191	-0.288144	-0.378433	-0.423237	-0.168724	-0.213856	-0.2125	-0.0743659	0.0593836	0.00424378	-0.105338	-0.19379	-0.158049
TSC3	-0.100433	-0.151287	-0.110961	-0.025287	0.0813797	0.21751	0.362939	0.549035	0.219643	0.425124	0.502863	0.442477	0.152502	-0.0645229	0.064702	0.499124
AKL1	0.286946	0.434234	0.424646	0.351945	0.266342	0.198969	0.179514	0.465265	0.343359	0.468991	0.568351	0.63029	0.631272	0.570203	0.455877	0.430036
ORC2	-0.199747	-0.354426	-0.434453	-0.457876	-0.45702	-0.403873	-0.251718	-0.0446522	-0.537584	-0.62367	-0.527208	-0.389967	-0.435763	-0.515443	-0.562293	-0.31818
SUT014	0.170909	0.129814	0.0102127	-0.0512897	0.113031	0.325046	0.446396	0.53782	-0.205314	-0.334446	-0.370181	-0.329523	-0.272954	-0.222673	-0.20593	-0.0155364
TRM7	-0.835078	-0.986168	-0.855373	-0.635769	-0.568216	-0.528321	-0.475828	-0.398362	-0.844527	-0.918362	-0.764314	-0.553786	-0.552539	-0.607621	-0.660226	-0.630836
YBR062C	0.188418	0.301994	0.501961	0.694708	0.763496	0.811191	0.944937	1.22245	0.290556	0.553819	0.791686	0.926815	0.858953	0.793116	0.92946	1.04664
YBR063C, ECM2	0.883331	1.15043	1.18636	1.12933	1.13414	1.16968	1.30271	1.4144	0.314694	0.480939	0.606687	0.664579	0.58623	0.491778	0.496651	0.705844
YBR064W	-0.0129153	0.0697365	-0.0265245	-0.096032	0.106581	0.329448	0.305329	0.199985	-0.245227	-0.316666	-0.350607	-0.328859	-0.203455	-0.0783483	-0.0851025	-0.25953
NRG2	-1.00182	-0.765597	-0.0638298	0.602038	0.506972	0.172462	-0.186831	0.380865	-0.0838267	0.0829873	0.468064	0.766101	0.606879	0.391568	0.505317	0.484183
SUT015	-0.146157	-0.51294	-0.691028	-0.821434	-0.938786	-0.986454	-0.892014	-1.02973	-0.341957	-0.401034	-0.459264	-0.509699	-0.563658	-0.560365	-0.498311	-0.361444
SUT016	-0.0330043	0.0151316	-0.0425824	-0.164507	-0.322858	-0.451384	-0.513614	-0.438473	0.265944	0.324329	0.241668	0.0723538	-0.161535	-0.381886	-0.442346	-0.467547
TIP1	0.166841	0.129505	-0.0873452	-0.318429	-0.404419	-0.470455	-0.617454	-0.606955	-0.256266	-0.19951	-0.290723	-0.489438	-0.845914	-1.21174	-1.51547	-1.44531
BAP2	-0.361431	-0.88848	-1.33254	-1.64904	-1.71824	-1.62778	-1.33719	-1.53758	-0.220847	-0.323529	-0.349044	-0.411497	-0.744217	-1.07194	-1.11855	-0.773787
TAT1	-0.870036	-1.68121	-2.57925	-3.11267	-2.76502	-2.13546	-1.61841	-1.63712	-1.81625	-2.03008	-1.79673	-1.49788	-1.73318	-2.00207	-2.02115	-1.6186
ALG14	0.253901	0.102767	-0.0995309	-0.260128	-0.2181	-0.051365	0.243167	0.424513	-0.132422	-0.153095	-0.149649	-0.106429	-0.0369441	0.0239575	0.016355	0.197243
YBR071W	0.405857	0.372501	0.280204	0.174152	0.0729249	0.00808814	0.0562995	0.478966	0.150858	0.167071	0.293092	0.417194	0.447894	0.417763	0.307961	0.325488
HSP26	-0.0662406	0.295092	0.710688	1.10686	1.31673	1.38532	1.249	1.46531	-0.565121	-0.357724	-0.110955	0.150177	0.359341	0.50702	0.477376	0.35064
YBR072C-A	-0.408328	-0.47305	-0.459087	-0.430425	-0.384548	-0.342977	-0.394808	-0.916668	-0.144748	-0.0461236	-0.00401105	0.00629742	0.000263119	-0.0086661	-0.0318658	-0.121021
RDH54	0.743772	0.898958	0.923148	0.925559	1.07631	1.29954	1.62017	1.78257	0.271596	0.392704	0.596654	0.76626	0.802987	0.850491	1.05486	1.20255
YBR074W	-0.365647	-0.44597	-0.42142	-0.354134	-0.332099	-0.296498	-0.229719	-0.0908683	-0.741732	-0.835351	-0.693413	-0.452751	-0.302251	-0.221054	-0.293773	-0.253027
ECM8	1.01288	1.39926	1.51525	1.42556	1.43442	1.71037	2.61338	2.0207	0.906946	1.39716	1.65684	1.6662	1.26468	1.05371	1.61658	3.08801
YBR076C-A	0.375937	0.576893	0.544295	0.382077	0.140763	-0.0959915	-0.260764	-0.0265107	0.64896	0.893704	1.00704	0.985925	0.789673	0.504416	0.223576	0.247364
YBR076C-A, SLM4	0.301351	0.425965	0.421019	0.339237	0.213311	0.084835	-0.000582791	0.0849558	0.487365	0.655923	0.685389	0.602553	0.445119	0.283895	0.195016	0.218669
ECM33	-0.207683	-0.401291	-0.687075	-0.935574	-1.01712	-0.970868	-0.831498	-0.552576	-1.34294	-1.82268	-1.85803	-1.6253	-1.33675	-1.1026	-1.1485	-1.08035
RPG1	-1.77294	-2.32423	-2.39186	-2.1923	-1.98413	-1.70004	-1.38969	-1.21413	-1.69189	-2.1399	-1.99165	-1.60558	-1.45251	-1.34104	-1.23747	-0.956783
SEC18	-0.278856	-0.401566	-0.44622	-0.439024	-0.418749	-0.357198	-0.24613	-0.0533173	-0.42615	-0.513617	-0.385878	-0.193119	-0.114398	-0.0885985	-0.125848	-0.0521608
SPT7	-0.366842	-0.431839	-0.466413	-0.440237	-0.363874	-0.268612	-0.224809	-0.00873222	-0.142865	-0.0745812	0.0704849	0.167048	0.0212173	-0.120697	-0.0492382	0.136656
UBC4	-0.554663	-0.616923	-0.539423	-0.396496	-0.347666	-0.339704	-0.39166	-0.17156	-0.589785	-0.544579	-0.366537	-0.175447	-0.174976	-0.207916	-0.220187	-0.0816407
TEC1	0.171476	0.159593	-0.0256991	-0.271672	-0.489566	-0.637148	-0.64067	-0.484866	0.151298	0.164903	0.190688	0.155363	-0.0548998	-0.277801	-0.339909	-0.244507
MIS1	-2.61222	-3.22945	-3.18468	-2.81009	-2.53861	-2.25845	-2.10371	-1.97847	-2.02059	-2.54571	-2.42412	-2.04473	-1.92804	-1.89534	-1.94382	-1.92292
RPL19A	-1.44946	-1.81859	-1.68565	-1.30413	-0.978611	-0.706715	-0.606332	-0.633251	-0.435282	-0.410168	-0.223719	-0.0635373	-0.220735	-0.341398	-0.147959	0.372582
AAC3	-0.0596096	-0.168663	-0.19321	-0.175259	-0.139491	-0.0685764	0.0816958	0.164152	-0.0351516	-0.174269	-0.220638	-0.225541	-0.191466	-0.111755	0.0946439	-0.0238592
YBR085C-A	0.784667	1.11791	1.22483	1.2227	1.20754	1.18734	1.19595	1.51411	1.66024	2.27212	2.3786	2.27135	2.30761	2.31322	2.21526	2.11806
IST2	0.166653	0.197289	0.0208771	-0.204071	-0.35728	-0.462542	-0.550206	-0.306559	-0.389241	-0.475731	-0.365093	-0.191933	-0.154479	-0.213651	-0.409383	-0.345519
RFC5	-0.707599	-0.891798	-0.810877	-0.607532	-0.434751	-0.223419	0.0340169	0.299891	-0.996602	-1.09806	-0.92051	-0.622604	-0.409186	-0.224503	-0.142232	-0.0781643
POL30	-0.896924	-1.19001	-1.18843	-0.965947	-0.581754	-0.119447	0.283455	0.526958	-1.87227	-2.22328	-1.96176	-1.44952	-1.13032	-0.851736	-0.653306	-0.435472
YBR089W	-0.0204614	0.0179378	0.0295663	0.0503176	0.0792077	0.0559329	-0.0664261	-0.119107	-0.0160196	0.00492436	-0.0647124	-0.135582	-0.136756	-0.118376	-0.106813	-0.103049
NHP6B, YBR090C	-0.459739	-0.858062	-0.82122	-0.598148	-0.390967	-0.195934	-0.00160377	0.0279862	0.207401	0.302646	0.507116	0.621225	0.375903	0.145971	0.303119	0.684009
YBR090C, MRS5	-0.639918	-0.81489	-0.854717	-0.809634	-0.777285	-0.657673	-0.393222	-0.0308538	-0.312852	-0.403935	-0.334549	-0.298977	-0.460726	-0.501158	-0.142073	0.106845
PHO3	-0.943771	-1.2992	-1.30973	-1.14448	-0.999741	-0.910442	-0.981202	-1.07219	-1.41599	-1.8778	-1.73435	-1.39459	-1.38973	-1.51046	-1.67235	-1.62785
PHO5	0.315476	0.0539022	-0.141967	-0.293352	-0.453046	-0.588641	-0.567675	-0.289696	-0.171871	-0.342714	-0.374667	-0.33227	-0.341601	-0.483512	-0.809262	-1.08231
SUT446	0.479728	0.485059	0.303787	0.0689627	-0.0905293	-0.213655	-0.238052	-0.244131	0.859675	1.06377	1.07984	0.95815	0.730239	0.459373	0.330261	0.244791
PBY1	-0.0553356	0.0435046	0.146526	0.257882	0.358198	0.478215	0.632624	0.832078	-0.149444	-0.000345753	0.25602	0.470004	0.458675	0.423802	0.490377	0.647006
RXT2	-0.178916	-0.217259	-0.180335	-0.128087	-0.138362	-0.138772	-0.0869888	0.0215463	0.0700475	0.163889	0.257517	0.306978	0.238401	0.154927	0.122799	0.284369
YBR096W	0.675788	0.6515	0.290898	-0.146485	-0.431659	-0.618836	-0.647761	-0.359295	0.126701	0.100578	0.0521339	-0.05581	-0.323588	-0.640562	-0.909421	-0.830529
VPS15	0.508736	0.650515	0.653082	0.600501	0.575022	0.556945	0.556162	0.731413	0.0851844	0.146448	0.194725	0.235092	0.246137	0.223652	0.140107	0.229047
MMS4	0.109216	0.178077	0.152696	0.125362	0.194765	0.351052	0.594762	0.90476	0.0125374	0.159595	0.243095	0.265557	0.164984	0.124681	0.319335	0.634311
YBR099C	0.384416	0.60692	0.760469	0.892169	1.08391	1.38003	1.85691	2.30432	0.623467	1.1869	1.51922	1.70654	1.71709	1.75372	1.99633	2.91933
FES1	-0.77947	-0.815894	-0.619881	-0.372548	-0.324818	-0.315536	-0.332293	-0.0709516	-0.147205	0.0388623	0.126873	0.119443	-0.0279425	-0.126085	-0.0441545	0.129795
EXO84	0.269296	0.334787	0.348326	0.334362	0.290894	0.253165	0.267346	0.522086	0.201469	0.269043	0.320197	0.333047	0.263493	0.187605	0.165908	0.367009
SIF2	0.033025	0.0689836	0.0886202	0.0959893	0.0707007	0.050612	0.0671558	0.216025	0.180973	0.274743	0.366499	0.402296	0.320873	0.214674	0.153543	0.210085
YBR103C-A	-0.441633	-0.688995	-0.636506	-0.46173	-0.401198	-0.414341	-0.452044	-0.64754	0.0722133	0.0301042	0.0158078	0.0319271	0.0924458	0.0980808	-0.0266848	-0.320697
YMC2	1.53643	1.68123	1.51081	1.29497	1.36818	1.39478	1.24338	1.10106	1.73585	1.96481	1.61721	1.09113	0.836676	0.635866	0.459535	0.482849
VID24	0.704587	0.855129	0.846633	0.782222	0.765148	0.738364	0.700936	0.886593	0.273112	0.398649	0.535479	0.631056	0.635309	0.585569	0.511344	0.491944
PHO88	-0.588863	-0.852437	-0.7918	-0.561238	-0.332709	-0.108234	0.0828654	0.333432	-1.10843	-1.37956	-1.21027	-0.875276	-0.690375	-0.54023	-0.427682	-0.306884
IML3	0.193098	0.333688	0.352345	0.333003	0.364979	0.485045	0.76522	0.907395	0.120145	0.206025	0.178486	0.148165	0.158854	0.211034	0.314318	0.766744
SUT017	0.606862	0.604145	0.472624	0.282392	0.127335	-0.0204348	-0.110536	-0.121625	0.643075	0.670744	0.580624	0.46691	0.436423	0.321415	0.0584602	-0.112512
YBR108W	0.341555	0.506683	0.414438	0.253388	0.19251	0.195633	0.236896	0.467581	0.262373	0.343746	0.45148	0.52547	0.473414	0.375113	0.312065	0.405073
CMD1	0.0663786	0.169285	0.264252	0.311824	0.229591	0.120697	0.0428703	0.280074	0.0746684	0.243054	0.299467	0.31103	0.304159	0.272802	0.19082	0.244568
YBR109W-A, ALG1	-0.0380826	-0.138063	-0.275253	-0.378836	-0.42458	-0.443967	-0.450165	-0.236076	-0.0131707	0.00124033	0.0112374	0.0234733	-0.00296759	-0.0623421	-0.162955	-0.0861182
YSA1	-0.286083	-0.233564	-0.159999	-0.0885712	-0.104527	-0.117947	-0.104672	0.148017	-0.124991	0.00216039	0.0794061	0.117792	0.0688872	0.042945	0.115761	0.265301
SUS1	-0.707056	-0.821024	-0.734173	-0.549709	-0.529044	-0.570658	-0.644377	-0.167525	0.000437212	0.0498644	0.483749	0.801073	0.401459	0.0195046	0.361015	0.899353
CYC8	-0.112788	-0.263875	-0.499604	-0.676102	-0.63298	-0.459816	-0.193273	-0.0441627	-0.385316	-0.530153	-0.46226	-0.323818	-0.320121	-0.33563	-0.303321	-0.0252885
YBR113W	-0.0900229	-0.0618807	-0.0105657	-0.00747146	-0.0797367	-0.130929	-0.0661439	-0.331196	-0.273258	-0.317002	-0.27867	-0.262096	-0.299666	-0.279162	-0.178487	-0.30999
RAD16	0.768635	1.05051	1.21764	1.33666	1.48523	1.61155	1.71763	1.87676	0.409524	0.66233	0.880676	1.05955	1.17484	1.26236	1.37871	1.55683
LYS2	-0.160763	-0.128011	-0.0955966	-0.0703653	-0.0756771	-0.0988577	-0.146884	-0.218961	0.00394306	-0.0376392	-0.126557	-0.193448	-0.127516	-0.0374251	-0.00930432	-0.172712
SUT018	0.212299	0.0434719	-0.255571	-0.566404	-0.744956	-0.85799	-0.908229	-0.97667	-0.16801	-0.41018	-0.576386	-0.67729	-0.686443	-0.690126	-0.756105	-0.871198
YBR116C, TKL2	2.06766	3.11155	3.59877	3.74981	3.71743	3.54405	3.31344	3.71623	1.12758	1.61964	1.80639	1.86065	2.02498	2.05825	1.77425	1.31569
TEF2	-1.06985	-1.31711	-1.16951	-0.855489	-0.662623	-0.521894	-0.472876	-0.370677	-1.05068	-0.960684	-0.597421	-0.214055	-0.17148	-0.245236	-0.437802	-0.374949
MUD1	-0.0930863	-0.0269814	-0.0152242	0.0166955	0.144096	0.362381	0.692776	0.855744	0.197787	0.333805	0.39909	0.402071	0.31908	0.306689	0.499077	0.847659
CBP6	-1.38486	-1.74452	-1.73945	-1.62853	-1.7625	-1.88749	-1.93206	-1.59104	-0.877151	-0.943395	-0.845829	-0.747068	-0.96059	-1.13724	-1.02736	-0.679274
GRS1, YBR121C-A	-1.69664	-2.35526	-2.50709	-2.37544	-2.23745	-2.07908	-2.00939	-1.85188	-1.7911	-2.24373	-2.16459	-1.8551	-1.71625	-1.63692	-1.69028	-1.58594
MRPL36	-1.13894	-1.44435	-1.52865	-1.50467	-1.51948	-1.50108	-1.48936	-1.48488	-0.734453	-0.85849	-0.896785	-0.913417	-1.04485	-1.13309	-1.10589	-0.960816
TFC1	0.0181743	0.0785917	0.0702633	0.0283548	-0.0299153	-0.0387648	0.0666866	0.222514	-0.0149645	0.0786924	0.173759	0.21248	0.0905638	-0.00226935	0.0847691	0.340899
YBR124W	-0.146712	-0.117115	0.0453435	0.160443	0.0186068	-0.160715	-0.213161	-0.167024	-0.0310507	0.023372	0.035061	0.0306598	0.0486516	0.0719203	0.0627288	0.0400255
PTC4	0.0865593	0.0782881	0.0558583	0.0378988	0.0327369	0.0585859	0.122147	0.358255	-0.0264658	0.0543338	0.148048	0.197699	0.0973664	-0.0391117	-0.141397	-0.0120736
TPS1	0.0291814	0.27108	0.401883	0.443024	0.335771	0.187902	0.0156979	0.296172	0.0260591	0.191903	0.275843	0.344858	0.466151	0.511399	0.31884	0.0701121
YBR126W-A, YBR126W-B	0.0201856	0.158033	0.334382	0.404183	0.123047	-0.201031	-0.327973	0.0493888	0.477449	0.809697	0.805395	0.642264	0.440655	0.218774	0.0171101	-0.0990741
VMA2	-0.419886	-0.398982	-0.277596	-0.153004	-0.200579	-0.295149	-0.435996	-0.14166	-0.598275	-0.679395	-0.596071	-0.422651	-0.255368	-0.159186	-0.280578	-0.409953
ATG14	0.304053	0.516644	0.49396	0.412784	0.432792	0.489105	0.489749	0.749326	0.678942	0.861272	0.897479	0.829219	0.688121	0.570875	0.635605	0.840093
OPY1	-0.477128	-0.682646	-0.686685	-0.635793	-0.714866	-0.794987	-0.786676	-0.594734	-0.056832	-0.0016777	0.133509	0.195946	-0.0067589	-0.235873	-0.282105	-0.200225
SHE3	-0.433377	-0.663084	-0.830941	-0.936753	-1.01539	-1.01355	-0.899094	-0.622861	-0.209241	-0.246526	-0.159075	-0.103776	-0.310392	-0.508531	-0.483404	-0.186926
CCZ1	0.718858	0.902403	0.879435	0.803343	0.831992	0.873443	0.902871	1.0625	0.221058	0.351008	0.498689	0.576317	0.455147	0.315199	0.327282	0.510938
AGP2	-0.312209	-0.420296	-0.552695	-0.642954	-0.630104	-0.551696	-0.461071	-0.399781	-0.234597	-0.306809	-0.306495	-0.287572	-0.340884	-0.42637	-0.545037	-0.467521
HSL7	0.685625	0.804425	0.666948	0.44084	0.313761	0.271713	0.379407	0.583191	-0.010183	-0.0804528	-0.155109	-0.201656	-0.209663	-0.244151	-0.374289	-0.275314
YBR134W	-0.411515	-0.441333	-0.343156	-0.197914	-0.0478905	0.0341396	-0.0982135	-0.535999	0.135709	0.028651	-0.0707729	-0.121207	-0.0766629	-0.0692074	-0.122232	-0.354038
CKS1	0.450581	0.619801	0.566531	0.438922	0.38669	0.432599	0.661112	0.884716	0.0585407	0.145123	0.274786	0.360919	0.249067	0.09227	0.0346464	0.224927
MEC1	0.710253	1.02064	1.14129	1.17036	1.23435	1.34912	1.57697	1.77444	0.435195	0.652235	0.788829	0.8744	0.945234	0.984767	0.965576	1.07094
YBR137W	0.15596	0.191984	0.109763	-0.0435612	-0.269865	-0.500228	-0.702523	-0.475372	0.522096	0.751098	0.725677	0.577963	0.386526	0.170318	-0.0508439	0.079761
YBR138C	0.499288	0.650539	0.477964	0.184474	0.046975	0.0777806	0.343113	0.372602	0.30684	0.32607	0.374093	0.362835	0.149289	-0.0240666	0.0910293	0.595736
YBR139W	0.691891	1.03681	0.98267	0.757141	0.564495	0.421563	0.352063	0.554471	0.306467	0.448773	0.475381	0.472766	0.503439	0.465548	0.256578	0.233454
IRA1	0.318493	0.480522	0.517786	0.514233	0.524032	0.521745	0.488246	0.654864	0.089521	0.171756	0.325582	0.468908	0.505569	0.458228	0.297806	0.328029
YBR141C	-0.562568	-0.671024	-0.46373	-0.130679	0.110693	0.277309	0.315735	0.436746	-0.691084	-0.69918	-0.408038	-0.0697291	-0.0324332	-0.0776923	-0.0860119	0.00767915
YBR141W-A	0.243136	0.281842	0.361375	0.374536	0.225518	0.0333799	-0.0707943	-0.135762	0.406291	0.481754	0.488642	0.454531	0.436876	0.348649	0.144587	-0.0907488
MAK5	-1.86776	-2.16221	-1.75704	-1.15343	-0.958502	-0.882111	-0.874577	-0.747092	-1.3576	-1.55748	-1.13175	-0.597222	-0.56646	-0.657192	-0.67556	-0.596012
SUP45	-1.39197	-1.89137	-1.96232	-1.80731	-1.63675	-1.40913	-1.1916	-1.07255	-1.57652	-1.94496	-1.81129	-1.48143	-1.35641	-1.26032	-1.19701	-0.896067
SUT019	0.786306	0.917616	0.792347	0.593528	0.506677	0.390667	0.169396	0.174024	0.881544	1.0449	0.951955	0.755514	0.578225	0.377902	0.217146	0.252786
YBR144C	-0.210205	-0.416958	-0.343035	-0.198712	-0.251208	-0.372551	-0.509617	-0.0483017	0.537991	0.581693	0.336523	0.0744931	0.0705067	0.0880557	-0.0028618	0.0156561
ADH5	1.62102	1.56812	1.33856	1.05988	0.869246	0.57977	0.216838	0.340502	2.28835	2.57356	2.24579	1.70235	1.38906	0.98171	0.410219	0.0966157
MRPS9	-1.15949	-1.5466	-1.68465	-1.70455	-1.78995	-1.82752	-1.81198	-1.63023	-0.832068	-1.08008	-1.09112	-1.04317	-1.17838	-1.32674	-1.41042	-1.31249
YBR147W, YSW1	1.21075	1.36555	1.2656	1.11282	1.14796	1.16967	1.10465	1.23459	1.65354	1.77907	1.42397	0.985859	0.92628	0.901663	0.768856	0.858444
YSW1	1.11603	1.26458	0.978817	0.630635	0.937216	1.62932	2.80763	1.84727	1.81218	2.10916	1.69864	1.05879	0.524775	0.372302	1.0639	3.15302
SUT447	-0.161554	-0.152886	-0.11667	-0.0856503	-0.0695659	-0.0679438	-0.108036	-0.306289	-0.0570163	-0.192961	-0.188185	-0.147997	-0.120932	-0.0896093	-0.0163397	-0.210013
ARA1	0.342065	0.553894	0.578627	0.491259	0.258082	-0.0335076	-0.352	0.0707349	0.329093	0.503062	0.554837	0.527539	0.469745	0.330034	0.0572015	-0.253679
TBS1	0.0784377	0.153698	0.269798	0.363667	0.308716	0.198823	0.0893654	0.375153	0.290861	0.439955	0.625279	0.743965	0.678179	0.534997	0.416707	0.354523
APD1	-0.231261	-0.331127	-0.433256	-0.499733	-0.491852	-0.399457	-0.211018	-0.0593262	-0.167203	-0.140892	-0.108589	-0.104772	-0.223799	-0.32742	-0.311174	-0.0786784
SPP381, RIB7	-0.199387	-0.208975	-0.205493	-0.168319	-0.0963884	-0.00269825	0.0733569	0.205253	-0.209742	-0.264967	-0.161733	-0.0336314	-0.0508261	-0.0730097	0.0319316	0.105288
RPB5	-1.60926	-2.19117	-2.29253	-2.10846	-1.85027	-1.55564	-1.34021	-1.34984	-1.60011	-1.98983	-1.71268	-1.31425	-1.44719	-1.53999	-1.19626	-0.725456
CNS1	-0.364525	-0.294155	-0.086072	0.18432	0.380723	0.529383	0.573128	0.87411	-0.472179	-0.46246	-0.166242	0.102108	-0.024309	-0.140536	0.0608643	0.307052
SLI15	0.247336	0.332138	0.27345	0.246633	0.501849	0.959156	1.63997	1.84686	0.00820587	0.12381	0.318773	0.478735	0.461687	0.543541	0.971577	1.50357
ICS2	0.286022	0.433281	0.455144	0.453175	0.522517	0.585858	0.597963	0.561776	0.136868	0.172232	0.347179	0.507821	0.462792	0.361887	0.372177	0.522317
SUT020	0.185293	0.255217	0.226133	0.175359	0.182113	0.188567	0.15287	0.112318	0.099832	0.0102592	-0.0647629	-0.0896731	-0.0197687	0.00973528	-0.100155	-0.179802
AMN1	0.764405	0.664597	0.306401	-0.257339	-0.991864	-1.65003	-1.85411	-1.82311	0.150796	-0.135013	-0.526995	-0.907387	-1.24997	-1.5694	-1.80416	-1.55767
IFA38	-0.226425	-0.351296	-0.454923	-0.55591	-0.681743	-0.755238	-0.722758	-0.586963	-0.857672	-1.01073	-0.936541	-0.785038	-0.768268	-0.806441	-0.958183	-0.863615
CDC28	-0.228455	-0.390826	-0.508513	-0.545076	-0.388304	-0.059401	0.479426	0.578444	-0.456211	-0.5533	-0.428195	-0.266886	-0.321478	-0.344739	-0.176669	0.420228
CSH1	0.492129	0.66803	0.80429	0.854239	0.749785	0.627426	0.622389	0.928944	0.0311053	0.0213977	0.12715	0.266416	0.331566	0.357691	0.36347	0.519535
TOS1	-0.231345	-0.460481	-0.774287	-1.25839	-2.10459	-2.84293	-2.97877	-2.82324	-0.465748	-0.87285	-1.13784	-1.35314	-1.67578	-2.05463	-2.48356	-2.49517
YSY6	-0.72341	-0.951185	-0.912397	-0.814584	-0.965114	-1.11496	-1.10041	-0.639343	0.36616	0.416775	0.40926	0.293808	-0.0542908	-0.354571	-0.293897	-0.0265825
DEM1	0.559619	0.654752	0.57152	0.416806	0.318613	0.27324	0.313989	0.523254	0.104776	0.0720426	0.0828602	0.0997307	0.0589853	-0.00781069	-0.0510851	0.0333192
ARL1	-0.377289	-0.607259	-0.743406	-0.846785	-1.00833	-1.12203	-1.115	-0.876616	-0.274306	-0.223695	-0.179515	-0.19505	-0.439277	-0.671816	-0.713876	-0.388874
UBS1	-0.141338	-0.138365	-0.130308	-0.117439	-0.147348	-0.143823	-0.0262968	0.192807	0.298346	0.428596	0.515068	0.516494	0.371801	0.228232	0.242303	0.367244
TYR1	0.429149	0.387876	0.161734	-0.073842	-0.0924856	0.00180207	0.225745	0.185737	0.1674	0.123153	0.0596385	-0.0196087	-0.166429	-0.312138	-0.386593	-0.0334675
POP7	0.412283	0.376456	0.240359	0.0865507	0.0259509	0.0125436	0.0897818	0.0822624	1.01778	1.3151	1.13457	0.795738	0.571514	0.450943	0.497263	0.990956
PEX32	0.279284	0.238533	0.0676593	-0.122706	-0.209658	-0.259243	-0.280623	-0.334818	0.23445	0.263392	0.235685	0.143838	-0.0304111	-0.198781	-0.314632	-0.135716
SSE2	0.477124	0.949211	1.25796	1.46374	1.58473	1.65413	1.66405	1.90564	0.287218	0.664847	0.968681	1.21468	1.4087	1.52263	1.47668	1.48524
NPL4	0.307798	0.439942	0.546875	0.630185	0.679541	0.739491	0.893823	1.08057	0.284526	0.512027	0.644743	0.684059	0.607189	0.54156	0.60435	0.749981
SEC66	-0.0629336	-0.329574	-0.433705	-0.440575	-0.39782	-0.295118	-0.0692144	0.178588	-0.360598	-0.542077	-0.430109	-0.277229	-0.357544	-0.457367	-0.410786	-0.216079
SMY2	-1.37548	-1.81411	-1.87923	-1.71568	-1.51565	-1.28362	-1.12338	-0.965059	-1.69062	-2.05856	-1.77369	-1.31272	-1.27556	-1.30122	-1.2272	-0.948929
UMP1	-0.000471891	0.00451266	0.0388011	0.101722	0.165543	0.221372	0.261101	0.483158	0.0950659	0.207964	0.389185	0.49842	0.343694	0.186312	0.258877	0.537773
YBR174C	0.170303	0.241984	0.213306	0.158625	0.162809	0.173341	0.152023	0.0680677	0.141549	0.198653	0.198586	0.173204	0.16258	0.154154	0.142843	0.0870073
SWD3	0.425041	0.42418	0.312057	0.224536	0.273688	0.324659	0.301493	0.565742	-0.139359	-0.254214	-0.212937	-0.145892	-0.172714	-0.245859	-0.324296	-0.410906
ECM31	-0.0507449	-0.0574104	-0.106664	-0.192462	-0.371501	-0.49977	-0.452584	-0.0176259	-0.267733	-0.314578	-0.297937	-0.276651	-0.365858	-0.505439	-0.66337	-0.713309
EHT1	-0.041102	-0.0101526	-0.120471	-0.281532	-0.48563	-0.712159	-1.00672	-0.766085	-0.0404266	0.00825087	-0.0430978	-0.1339	-0.262279	-0.461208	-0.814362	-0.912465
YBR178W	-0.00572821	-0.121619	-0.132755	-0.0929625	-0.0233928	0.0276835	0.0401582	-0.0639586	0.148957	0.342186	0.337237	0.250844	0.205568	0.203651	0.291235	0.0912994
FZO1	-0.614195	-0.660279	-0.63111	-0.559007	-0.525675	-0.447406	-0.314948	-0.0954163	-0.439315	-0.482239	-0.295538	-0.0899276	-0.115521	-0.177542	-0.162045	-0.0213833
DTR1	0.04886	0.0575752	0.00132705	-0.0469963	0.387303	1.092	2.17121	0.0829228	0.140803	0.0563149	-0.0554353	-0.10579	-0.15875	0.0332606	0.688191	2.72244
SUT448	0.0966914	0.0630521	0.123521	0.189083	0.179462	0.139827	0.119245	0.118909	-0.145149	-0.168696	-0.198366	-0.193853	-0.15198	-0.12764	-0.178868	-0.181488
RPS6B	-0.127221	-0.393672	-0.277325	-0.0327521	0.192053	0.385253	0.526567	0.331904	-0.972783	-1.16151	-1.26407	-1.25724	-1.20356	-0.879686	-0.150997	0.825238
SMP1	-0.619102	-0.760686	-0.751322	-0.690778	-0.691792	-0.675901	-0.648864	-0.583905	-0.0617676	-0.117634	-0.0740574	-0.026012	-0.115588	-0.219999	-0.261405	0.177569
YBR182C-A	0.101453	0.261458	0.231679	0.143648	0.0687817	0.000937577	-0.0325871	0.00844976	0.182542	0.385392	0.337489	0.237826	0.263558	0.310556	0.313706	0.204878
YPC1	0.477125	0.568922	0.450924	0.228151	-0.0528762	-0.342321	-0.580135	-0.320864	0.0646469	0.211408	0.19966	0.0897653	-0.109791	-0.340226	-0.594943	-0.584549
YBR184W	-0.024764	0.022814	0.166749	0.471318	1.22473	2.20663	3.30762	3.09634	-0.100041	-0.0332363	0.0768035	0.28702	0.608157	1.11422	1.88336	2.97257
MBA1	-1.67847	-2.28511	-2.48878	-2.46768	-2.39336	-2.18542	-1.85736	-1.83825	-1.59068	-2.00841	-1.94303	-1.70045	-1.66338	-1.62788	-1.56502	-1.36769
PCH2	0.660729	1.10503	1.43101	1.76766	2.35819	3.04705	3.79173	3.7667	0.694489	1.04593	1.33984	1.58721	1.85581	2.20522	2.70268	3.18932
SUT449	0.690765	0.692408	0.430675	0.152689	0.166764	0.184154	-0.00352935	-0.124795	0.25471	0.472071	0.426992	0.29237	0.202461	0.114834	0.012812	-0.0482097
GDT1	0.158793	0.182431	0.191398	0.209329	0.35544	0.602943	0.978992	0.907479	-0.449572	-0.644164	-0.614691	-0.439587	-0.227061	-0.0388792	0.0237364	0.328584
NTC20	-0.331604	-0.420453	-0.359943	-0.262978	-0.299878	-0.331769	-0.281246	0.122897	0.277018	0.433264	0.56498	0.577091	0.310019	0.0844812	0.243524	0.404205
RPS9B	-3.03898	-3.989	-4.09379	-3.68781	-3.12711	-2.55538	-2.2971	-2.60585	-1.54322	-2.04785	-2.05019	-1.76537	-1.49596	-1.29073	-1.33047	-1.25058
YBR190W, RPL21A, YBR191W-A	-0.390994	-0.564935	-0.557285	-0.442119	-0.308843	-0.211041	-0.243776	-0.0502384	-0.763746	-1.05298	-0.917488	-0.649253	-0.562883	-0.466406	-0.235383	0.00279147
RIM2	-0.40181	-0.590778	-0.661446	-0.605301	-0.433265	-0.240771	-0.153997	0.0746287	-1.09231	-1.44906	-1.27315	-0.941128	-0.900691	-0.893057	-0.780383	-0.516369
MED8	0.112701	0.182761	0.171224	0.131081	0.0766632	0.0134741	-0.0835973	0.152893	-0.0939615	-0.0624546	0.047783	0.136546	0.0588189	-0.0620063	-0.139238	-0.0677796
SOY1	-0.363914	-0.487192	-0.549389	-0.608436	-0.793152	-0.928006	-0.866385	-0.486261	0.0258644	-0.023267	-0.0492159	-0.140318	-0.451673	-0.694592	-0.568997	-0.237257
MSI1	0.5796	0.835838	0.936329	1.00786	1.21603	1.46193	1.70863	1.80136	-0.41484	-0.512629	-0.314801	-0.0219731	0.126788	0.229005	0.310225	0.617664
PGI1	-0.303108	-0.221195	-0.0347928	0.143235	0.0864282	-0.0888783	-0.386458	-0.098455	-0.818289	-0.760286	-0.516561	-0.215273	-0.0394048	-0.00391436	-0.269204	-0.519584
YBR196C-A	0.82967	1.04789	0.993715	0.895366	1.15336	1.36791	1.23623	0.463613	0.75503	0.838016	0.874635	0.909247	0.944471	0.829192	0.428013	0.77536
YBR197C	0.630067	0.891797	0.936006	0.896009	0.878017	0.880619	0.949809	1.24217	0.422434	0.466081	0.349897	0.226954	0.246955	0.268542	0.199992	0.178823
TAF5	-0.148857	-0.161373	-0.178779	-0.182594	-0.187328	-0.16356	-0.101351	0.0948457	-0.152462	-0.206264	-0.157209	-0.0818484	-0.0954768	-0.143874	-0.210218	-0.0900728
KTR4	-0.170475	-0.215289	-0.271598	-0.290894	-0.275926	-0.257887	-0.273732	-0.0830458	-0.280771	-0.265114	-0.133117	0.00773645	-0.00962939	-0.111567	-0.291028	-0.300082
BEM1	-0.0544375	-0.061043	-0.0928862	-0.166234	-0.36418	-0.556674	-0.656095	-0.330593	0.123803	0.188903	0.205303	0.163931	0.0397656	-0.097125	-0.176973	-0.241802
YBR200W-A	0.141544	0.262679	0.536825	0.726988	0.573975	0.351539	0.337192	0.285092	0.0314101	-0.00805244	-0.0525991	-0.0818569	-0.0201305	0.13624	0.379973	0.589973
DER1	0.116388	0.19275	0.278408	0.338897	0.310785	0.283493	0.358804	0.570449	0.296274	0.462754	0.578758	0.631506	0.585639	0.522557	0.485193	0.729403
YBR201C-A	0.362555	0.636539	0.904961	1.28474	1.93577	2.46375	2.50611	2.28588	0.302993	0.481971	0.799017	1.15401	1.43333	1.73194	2.10419	2.9165
CDC47	0.538585	0.701497	0.681719	0.609212	0.604936	0.625799	0.650909	0.946058	-0.398143	-0.537438	-0.420245	-0.220215	-0.144251	-0.130449	-0.177888	-0.0544741
COS111	0.947599	1.19055	1.09281	0.881455	0.809362	0.786106	0.802369	0.958056	0.100173	0.222588	0.356929	0.440163	0.379778	0.307656	0.296247	0.541569
YBR204C	0.194281	0.329808	0.348777	0.293167	0.194574	0.14753	0.240385	0.427608	0.423395	0.550794	0.557227	0.511438	0.480482	0.427526	0.345065	0.335363
KTR3, YBR206W	-0.825632	-1.15323	-1.28257	-1.27493	-1.23197	-1.10802	-0.905307	-0.636758	-0.967683	-1.17762	-1.17706	-1.08025	-1.06971	-1.07119	-1.12913	-0.997501
FTH1	-0.483498	-0.602718	-0.643017	-0.633893	-0.542018	-0.322325	0.072527	-0.075524	-0.450359	-0.549392	-0.50206	-0.400122	-0.373048	-0.348315	-0.300956	-0.117396
DUR1%2C2	2.6936	4.05751	4.19763	3.86743	3.82806	3.84457	3.82222	4.02277	1.19482	1.5529	1.57589	1.70002	2.43137	3.06924	3.07417	2.90999
YBR209W	-0.240309	-0.20972	-0.0380665	0.0895423	-0.019716	-0.186343	-0.251988	-0.496736	0.117281	-0.0130258	-0.115292	-0.177125	-0.187087	-0.212583	-0.246024	-0.286854
ERV15	0.377951	0.417555	0.350483	0.182459	-0.118336	-0.471392	-0.802786	-0.691428	0.18331	0.199352	0.181768	0.0992948	-0.101279	-0.363597	-0.639012	-0.774804
AME1	-0.0610087	-0.0336537	-0.12419	-0.271696	-0.484282	-0.642558	-0.646084	-0.340338	0.0940096	0.128588	0.164348	0.157225	-0.00228003	-0.180274	-0.236678	-0.0509365
NGR1	0.305138	0.401621	0.31411	0.196304	0.172631	0.177278	0.153789	0.416389	0.321539	0.486972	0.646786	0.754282	0.745518	0.67255	0.566321	0.642116
MET8	-0.540077	-0.690698	-0.667727	-0.577083	-0.506015	-0.365154	-0.0839617	-0.0171273	-0.329727	-0.438121	-0.350889	-0.215565	-0.202072	-0.222255	-0.194078	-0.249726
SDS24	0.454859	0.722238	0.721142	0.591656	0.421785	0.23801	0.0432796	0.230832	0.630354	0.959234	1.09567	1.11649	1.08184	0.954087	0.70587	0.575461
HPC2	-0.143339	-0.178043	-0.19474	-0.17963	-0.135015	-0.0255549	0.179415	0.420613	-0.0744958	-0.109338	0.02157	0.154253	0.0781498	0.0117574	0.151026	0.440203
YBP1	0.27348	0.28463	0.203835	0.105827	0.0592326	0.0428182	0.0743989	0.216874	0.310028	0.38081	0.404828	0.386467	0.317979	0.229751	0.160372	0.259781
ATG12	0.228369	0.209101	0.191718	0.169261	0.13264	0.108018	0.136518	0.415633	0.596129	0.900223	0.959835	0.879666	0.726006	0.625167	0.747374	0.97365
PYC2	0.352748	0.31722	0.0225231	-0.269625	-0.331202	-0.349545	-0.426513	-0.279024	0.434879	0.504177	0.418599	0.319339	0.303514	0.195649	-0.134046	-0.227924
YBR219C, YBR220C	-0.345975	-0.498552	-0.588992	-0.640199	-0.702816	-0.742255	-0.75482	-0.623935	-0.516306	-0.723101	-0.71194	-0.611706	-0.611627	-0.689951	-0.871614	-0.850355
PDB1	-0.293572	-0.456863	-0.567642	-0.634903	-0.69003	-0.712928	-0.705566	-0.550852	-0.551775	-0.687071	-0.675105	-0.60033	-0.560658	-0.559907	-0.683318	-0.752528
PCS60	1.00049	1.18519	1.00581	0.681541	0.366697	0.0379683	-0.273447	0.108918	0.709287	1.03516	1.09861	1.00583	0.832155	0.54371	0.128592	-0.1362
TDP1	0.00636389	0.0460403	0.0306748	-0.0106344	-0.0648576	-0.0907391	-0.0731147	0.123207	0.147053	0.175657	0.209604	0.251787	0.275092	0.252621	0.159478	0.266101
YBR224W, YBR225W	0.376535	0.509293	0.469867	0.36662	0.302577	0.283633	0.337785	0.547076	0.293608	0.441877	0.603479	0.708243	0.685528	0.614547	0.543041	0.604454
YBR226C, MCX1	0.118301	0.131742	0.128597	0.12272	0.104575	0.0805068	0.0293094	0.29422	0.113112	0.172106	0.162687	0.0971011	-0.0562706	-0.15937	-0.0534432	0.0782223
SLX1	0.0613701	0.0983979	0.166826	0.22482	0.196083	0.139628	0.0821268	0.307287	0.276744	0.330049	0.354668	0.350797	0.323025	0.325716	0.442652	0.551999
ROT2	0.267087	0.368922	0.337525	0.239783	0.113423	-0.00450316	-0.096512	0.126864	-0.122145	-0.118796	-0.0531866	0.0195995	0.0105452	-0.0598716	-0.221261	-0.194749
OM14	0.00267338	0.0154366	-0.0465708	-0.145234	-0.296407	-0.433574	-0.522973	-0.234711	0.26122	0.360814	0.297297	0.14443	-0.042004	-0.214367	-0.323785	-0.287847
YBR230W-A	-0.753536	-0.8397	-0.785454	-0.724754	-0.874203	-1.03475	-1.12743	-0.965236	0.0655019	0.166086	0.120732	-0.041328	-0.359986	-0.604324	-0.556037	-0.371727
LSR1	-0.108966	-0.0916548	0.0316644	0.190059	0.278889	0.293683	0.175744	0.282301	0.0730569	0.258598	0.264482	0.240729	0.315205	0.356362	0.232383	0.0923118
SWC5	0.441501	0.715422	0.903966	1.02249	1.08336	1.15158	1.29913	1.50348	0.164706	0.306348	0.406131	0.481298	0.54567	0.615638	0.698552	0.79092
PBP2	0.526318	0.60176	0.452043	0.27367	0.36583	0.633015	1.08412	1.14785	-0.0881418	-0.0186521	0.0903964	0.190997	0.15136	0.11559	0.192709	0.639899
YBR232C	-0.25597	-0.121395	-0.111021	-0.146886	-0.137576	-0.0988697	-0.094886	-0.344218	0.147501	0.304205	0.0595959	-0.15056	0.121139	0.416882	0.341679	-0.039298
DAD3	0.0235515	-0.152759	-0.168447	-0.120658	-0.121581	-0.133127	-0.0528862	0.072879	-0.216028	-0.183072	-0.184604	-0.270857	-0.525384	-0.668363	-0.458973	-0.299373
ARC40	-0.344872	-0.386469	-0.35491	-0.331573	-0.481602	-0.65431	-0.7892	-0.469313	-0.234946	-0.244868	-0.202183	-0.137797	-0.0801597	-0.0938146	-0.28183	-0.559573
YBR235W	0.742791	1.10754	1.22719	1.21415	1.2001	1.20726	1.28316	1.38851	0.28707	0.332332	0.373185	0.457496	0.652491	0.79818	0.758847	0.770566
ABD1	-0.0596588	-0.0748081	-0.115764	-0.164495	-0.247863	-0.302783	-0.28398	-0.0539916	0.20794	0.242332	0.291764	0.309253	0.224581	0.0911615	-0.0224812	-0.0508434
PRP5	0.521722	0.613865	0.495772	0.326388	0.282344	0.314125	0.430781	0.616771	0.468408	0.598955	0.568313	0.456151	0.31123	0.195502	0.199082	0.422692
YBR238C	-0.1162	-0.337974	-0.545334	-0.650992	-0.513619	-0.280344	0.00546135	-0.21147	-0.633003	-0.942418	-0.920244	-0.756454	-0.699467	-0.672692	-0.657475	-0.358033
SUT021	-0.0505679	-0.038516	-0.027229	-0.0621742	-0.164186	-0.227404	-0.128048	-0.287837	-0.117505	-0.211533	-0.248538	-0.232278	-0.183646	-0.148884	-0.104606	-0.34233
YBR239C	0.507135	0.628534	0.50638	0.330727	0.247032	0.186454	0.137649	0.394444	0.138036	0.124074	0.185704	0.212191	0.0204625	-0.206401	-0.280104	0.0326115
THI2	0.728303	0.992	1.05882	1.02784	0.964313	0.884029	0.854591	1.07988	0.680929	0.903779	0.938358	0.887677	0.891033	0.883278	0.834973	0.766367
YBR241C	0.488843	0.764029	0.943343	1.04608	1.04383	0.975535	0.853726	1.13703	0.333781	0.473274	0.559846	0.657084	0.854661	0.9567	0.76772	0.630007
YBR242W	-0.222076	-0.135771	-0.0210623	0.11826	0.24587	0.383564	0.49753	0.735961	-0.226726	-0.0814027	0.088697	0.215286	0.174494	0.150351	0.26136	0.468901
ALG7	0.0735666	-0.109722	-0.418039	-0.735224	-0.913568	-0.93088	-0.676569	-0.55347	-0.448024	-0.579583	-0.645309	-0.678665	-0.751642	-0.823458	-0.91825	-0.775676
GPX2	0.336345	0.362571	0.381433	0.406959	0.450759	0.426688	0.268694	0.326287	0.3429	0.529921	0.508378	0.382868	0.200628	0.0586286	0.0819911	0.199625
ISW1	-0.447966	-0.506573	-0.455378	-0.335718	-0.214815	-0.066329	0.0875409	0.291549	-0.552364	-0.605812	-0.456146	-0.233597	-0.101077	-0.00175724	0.0474367	0.0856323
YBR246W	-0.0605963	-0.141454	-0.183516	-0.187159	-0.168095	-0.109047	0.0109814	0.301227	-0.457096	-0.554315	-0.428637	-0.223346	-0.10786	-0.0460382	-0.0421435	-0.02968
ENP1	-1.48558	-1.72622	-1.40362	-0.849267	-0.462688	-0.152823	-0.0120648	0.15207	-1.40827	-1.5485	-1.13695	-0.61611	-0.53919	-0.517424	-0.356239	-0.0979466
HIS7	0.965607	0.777057	0.46552	0.176258	0.050586	-0.0843831	-0.235909	0.020715	0.893577	0.890493	0.641224	0.323429	0.104578	-0.143418	-0.404358	-0.52282
ARO4	-0.0874001	-0.549417	-1.14133	-1.55473	-1.48234	-1.31504	-1.30149	-1.28384	0.320157	0.245517	0.0809426	-0.122467	-0.392887	-0.698615	-0.966104	-0.767071
SPO23	0.817417	0.922953	0.770477	0.6115	1.05625	1.86599	3.16127	2.04227	0.791507	1.00628	0.949374	0.828215	0.670725	0.769284	1.46318	3.4763
MRPS5	-1.58535	-1.99117	-2.02692	-1.92104	-1.98004	-1.97308	-1.82431	-1.55484	-1.21121	-1.48265	-1.30482	-1.04492	-1.17023	-1.30435	-1.21974	-0.914447
DUT1	-0.302765	-0.518529	-0.550334	-0.491705	-0.481508	-0.422274	-0.233881	0.270264	-0.622896	-0.713348	-0.616871	-0.478579	-0.520261	-0.577149	-0.524988	-0.491888
SRB6	-0.316963	-0.292961	-0.260917	-0.236437	-0.275356	-0.298821	-0.279996	-0.0743201	0.173296	0.272186	0.358841	0.348108	0.0462258	-0.263101	-0.251165	-0.0891077
TRS20	0.380496	0.505664	0.554917	0.552856	0.50965	0.457376	0.425972	0.653088	0.141743	0.142059	0.1246	0.101686	0.0401943	-0.0208414	0.00638833	0.114172
YBR255W	0.182177	0.35102	0.439451	0.478206	0.427548	0.347562	0.263632	0.631464	0.339885	0.492163	0.616737	0.660499	0.547976	0.413582	0.398242	0.443926
YBR255C-A	0.213149	0.189041	0.171261	0.15252	0.12314	0.126052	0.235866	0.482799	-0.0222093	0.0619322	0.190571	0.267186	0.147134	0.0544214	0.160073	0.498108
RIB5	1.59175	1.70434	1.36084	0.885277	0.595721	0.334601	0.132969	0.478133	2.22948	2.73039	2.34787	1.61257	1.01176	0.482552	0.192732	0.36609
POP4	0.547418	0.75908	0.858907	0.904937	1.05625	1.30668	1.71052	1.71609	0.756688	0.972349	1.03429	0.980372	0.864509	0.83498	1.10796	1.39213
SHG1	0.0260733	-0.0353828	-0.106917	-0.122067	-0.0392644	0.0789029	0.21015	0.447597	0.0579847	0.160128	0.172309	0.16463	0.137298	0.101296	0.0640038	0.229317
YBR259W	0.458634	0.586256	0.589895	0.545608	0.552996	0.583261	0.645503	0.740016	-0.0600319	0.0174614	0.123412	0.208978	0.176992	0.113148	0.0449056	0.206239
RGD1	0.059217	0.1056	0.0727983	0.0267059	0.0151388	0.0660956	0.223762	0.432295	-0.113147	-0.0714119	0.0634446	0.191955	0.19625	0.170426	0.158091	0.242988
YBR261C	0.264934	0.346543	0.327411	0.249772	0.107522	-0.0564751	-0.22118	0.0554254	-0.289845	-0.422094	-0.444587	-0.406903	-0.375104	-0.3652	-0.40215	-0.478089
FMP51	-0.761467	-1.08798	-1.22815	-1.26689	-1.37859	-1.49479	-1.65032	-1.22479	-0.710503	-0.897801	-0.975711	-1.06403	-1.33492	-1.5551	-1.53681	-1.60186
SHM1	-0.827841	-0.993732	-0.833336	-0.592845	-0.604007	-0.68117	-0.768588	-0.522871	-0.716121	-0.866493	-0.73931	-0.516311	-0.410637	-0.392827	-0.521065	-0.667782
YPT10	0.119451	0.251652	0.23028	0.154908	0.129988	0.177665	0.289795	0.514234	0.16608	0.305153	0.409858	0.411	0.198713	0.0371518	0.210538	0.400353
TSC10	-0.343088	-0.419033	-0.390293	-0.32395	-0.317132	-0.300611	-0.252159	-0.0616215	-0.561846	-0.671605	-0.571422	-0.409196	-0.369399	-0.368999	-0.385712	-0.352611
REI1	-1.01557	-1.08901	-0.736594	-0.258282	0.0209807	0.273474	0.524295	0.662614	-1.16089	-1.2884	-0.876647	-0.398209	-0.398482	-0.419175	-0.168998	0.128581
SLM6	-0.0770926	-0.105877	-0.078389	-0.065067	-0.106731	-0.142809	-0.131778	-0.149801	0.0421395	-0.00297346	-0.0869024	-0.146475	-0.0786757	-7.85e-05	-0.0397073	-0.0867669
MRPL37	-1.36949	-1.78555	-1.83094	-1.71874	-1.65368	-1.50246	-1.19172	-1.33712	-1.00879	-1.31262	-1.2888	-1.2214	-1.49781	-1.67812	-1.42226	-0.816445
SUT022	-0.630752	-0.678023	-0.722434	-0.766621	-0.680265	-0.376173	0.350243	-0.422268	0.144871	0.149434	0.221578	0.265385	0.115534	0.0681851	0.380159	1.28671
FMP21	0.186826	0.223184	0.211071	0.16218	0.0555869	-0.0499982	-0.103295	0.151836	0.379323	0.611804	0.604603	0.497519	0.387859	0.272518	0.142189	0.270666
BIT2	0.621752	0.919015	1.00378	1.0153	1.06704	1.09846	1.06654	1.2677	0.267786	0.391978	0.556625	0.692304	0.715129	0.678531	0.633166	0.701257
YBR271W	-0.431683	-0.429964	-0.100166	0.279619	0.394911	0.382726	0.252601	0.386496	-0.256211	-0.228294	-0.0535798	0.133128	0.16268	0.142734	0.142404	0.1411
HSM3	0.103574	0.154727	0.151597	0.115829	0.0544368	0.0362683	0.132713	0.310562	0.170164	0.270949	0.339931	0.367795	0.285285	0.164498	0.0659775	0.307829
UBX7	-0.263407	-0.240325	-0.174085	-0.115236	-0.206589	-0.33988	-0.49701	-0.146104	0.105225	0.229273	0.33449	0.39539	0.347359	0.237013	0.0991479	0.0401919
CHK1	-0.00683494	0.0925084	0.129878	0.141338	0.149593	0.192121	0.284228	0.429107	0.191246	0.249181	0.33227	0.401903	0.381308	0.314901	0.243904	0.357663
RIF1	-0.184344	-0.299683	-0.302645	-0.181329	0.146006	0.552201	0.959475	0.906847	-0.258416	-0.340317	-0.261112	-0.106496	-0.00864444	0.106131	0.264608	0.726849
PPS1	0.254425	0.251223	0.100976	-0.0880655	-0.249766	-0.389328	-0.507167	-0.201975	0.0416123	0.0186204	0.00472015	-0.0310998	-0.137276	-0.281267	-0.455554	-0.467912
YBR277C	-0.0359718	-0.140916	-0.0378587	0.0738594	-0.021995	-0.17281	-0.205551	-0.204035	-0.267606	-0.363237	-0.372559	-0.357746	-0.382314	-0.405583	-0.447741	-0.363822
DPB3	0.530509	0.61038	0.599315	0.567192	0.610563	0.699479	0.848862	1.16247	0.731018	1.00641	0.961415	0.797247	0.669666	0.619576	0.747422	1.07925
PAF1	-0.563016	-0.771749	-0.882945	-0.94269	-1.09013	-1.22862	-1.34724	-0.928637	-0.0790502	-0.0486896	0.00735444	-0.0187826	-0.29736	-0.565337	-0.59337	-0.472971
SAF1	0.288932	0.520424	0.639859	0.683416	0.664235	0.642871	0.657308	0.842051	0.915257	1.24131	1.29804	1.23534	1.24128	1.23087	1.15879	1.1957
DUG2	-0.587572	-0.773939	-0.847804	-0.807946	-0.626632	-0.323674	0.0842102	0.208077	-0.810307	-0.953861	-0.822561	-0.599351	-0.541484	-0.490636	-0.391561	-0.0850227
MRPL27	-1.02795	-1.28788	-1.30176	-1.22263	-1.23351	-1.17744	-1.01557	-0.73137	-0.355541	-0.455084	-0.362914	-0.31308	-0.623131	-0.855418	-0.608196	-0.148364
SSH1	-0.507222	-0.741744	-0.888246	-0.943221	-0.912464	-0.827075	-0.735159	-0.662199	-0.924069	-1.14638	-1.02752	-0.793652	-0.731991	-0.750199	-0.878751	-0.821494
YBR284W	0.280928	0.455654	0.491673	0.453738	0.417924	0.429901	0.536325	0.672322	0.528145	0.739871	0.818177	0.79167	0.683526	0.579432	0.624738	0.659527
YBR285W	1.21151	1.59623	1.52086	1.26077	1.11743	1.06906	1.22702	1.36463	1.92215	2.50409	2.45705	2.10973	1.80888	1.58278	1.60596	1.88186
APE3	0.274751	0.414416	0.377682	0.263413	0.106385	-0.0561636	-0.222452	0.106436	-0.0913501	-0.0361867	-0.0169162	-0.000532965	0.0279433	-0.0172898	-0.251432	-0.465052
ZSP1	-0.0695096	0.091066	0.312818	0.488696	0.450556	0.367243	0.331755	0.577471	0.327769	0.483213	0.67062	0.871566	1.11038	1.23886	1.11484	0.895152
APM3	-0.208225	-0.297211	-0.349571	-0.349047	-0.285042	-0.182114	-0.0590019	0.0649766	-0.4048	-0.51334	-0.349738	-0.151905	-0.213941	-0.314562	-0.293623	-0.0754175
SNF5	-0.0774529	-0.0696372	-0.0836473	-0.0823831	-0.0313094	0.0758759	0.253019	0.401482	-0.370442	-0.437683	-0.287461	-0.091642	-0.0752496	-0.0887328	-0.0265121	0.112981
BSD2	-0.602747	-0.692029	-0.687173	-0.648316	-0.679359	-0.699353	-0.716703	-0.580525	0.358128	0.593201	0.670253	0.600171	0.341781	0.131591	0.217261	0.38002
CTP1	0.530162	0.636498	0.616434	0.621985	0.816522	1.01636	1.11218	1.32378	-0.015716	-0.148195	-0.139111	-0.0835528	-0.0832264	-0.080889	-0.0454695	0.311133
YBR292C	-0.0263224	-0.136591	-0.212956	-0.253311	-0.28609	-0.308879	-0.324484	-0.0596392	-0.544555	-0.843625	-0.807015	-0.648463	-0.579931	-0.589416	-0.703917	-0.816298
SUT023	0.21043	0.3335	0.421857	0.451235	0.371889	0.259678	0.209484	0.209123	0.200058	0.20421	0.174445	0.131214	0.0958272	0.0567454	0.04724	0.0394116
SUT451	-0.0346019	0.00344909	-0.0905738	-0.221853	-0.303559	-0.348298	-0.392568	-0.378782	0.311742	0.376929	0.195611	-0.0379171	-0.176395	-0.283521	-0.407622	-0.182801
VBA2	0.704367	0.825731	0.702123	0.496529	0.382899	0.288798	0.206503	0.276562	0.340409	0.239588	0.176484	0.120343	0.0327456	-0.0866278	-0.193652	-0.0844451
SUT452	1.27736	1.69344	1.61922	1.37021	1.27359	1.26544	1.37685	1.72883	0.757875	1.0809	1.21976	1.22256	1.1116	0.980823	0.956373	1.18147
SUL1	1.76117	1.76214	1.20895	0.510419	0.0808282	-0.374345	-0.907318	-0.912345	2.54774	2.60219	2.04488	1.36402	1.13067	0.824356	0.282649	-0.0680482
PCA1	0.911389	1.35187	1.61976	1.78723	1.89524	1.96391	2.05768	2.33551	0.893588	1.17809	1.32891	1.42001	1.55489	1.58968	1.45755	1.30287
SUT453	0.52916	0.62925	0.413912	0.0602463	-0.262312	-0.524457	-0.665928	-0.515106	0.721524	0.850626	0.855664	0.774215	0.645975	0.481755	0.365792	0.422444
PHO89	-0.0366862	-0.00479415	0.172562	0.329911	0.155119	-0.103978	-0.240656	0.277079	0.57827	0.81061	0.911974	0.94602	1.00782	0.9698	0.744499	0.411928
SUT024	-0.619087	-0.746475	-0.564978	-0.326475	-0.42821	-0.654619	-0.904456	-0.531107	0.372619	0.490164	0.865588	1.16638	1.00268	0.680393	0.573195	0.41898
SUT454	-0.932302	-1.45377	-1.61404	-1.5881	-1.6376	-1.75087	-1.96082	-1.82829	-0.890166	-1.1852	-1.29267	-1.3311	-1.50442	-1.63624	-1.63269	-1.34453
MAL33	0.517914	0.645885	0.525154	0.297042	0.0550457	-0.175208	-0.364936	-0.0257005	0.0430567	0.0383577	0.0117469	-0.0525861	-0.197235	-0.381068	-0.538323	-0.584531
MAL31	0.437362	0.481188	0.29987	0.0629575	-0.0844625	-0.192224	-0.265806	-0.0662523	0.35774	0.480839	0.520362	0.514882	0.445925	0.266179	-0.0770669	-0.0511645
YCL076W	-0.322476	-0.367784	-0.308	-0.210176	-0.166765	-0.169894	-0.245356	-0.32088	-0.0550517	-0.162593	-0.15534	-0.123492	-0.145857	-0.17787	-0.166723	-0.204424
CHA1	-3.02632	-3.75885	-3.66121	-3.25696	-3.1728	-3.06091	-2.85963	-2.84771	-3.8079	-4.79657	-4.82665	-4.46624	-4.4203	-4.36448	-4.35564	-4.31702
VAC17	0.274672	0.270865	0.0365242	-0.324648	-0.631669	-0.683573	-0.191607	-0.113893	-0.47852	-0.759541	-0.89771	-0.958488	-1.07054	-1.12029	-0.999488	-0.617916
MRC1	-0.442175	-0.526074	-0.530326	-0.44568	-0.314382	-0.147297	-0.0151426	0.404478	-0.485703	-0.51931	-0.271679	-0.013628	-0.0769621	-0.146023	0.0297153	0.191365
KRR1	-2.27082	-2.68338	-2.20041	-1.38754	-0.896282	-0.522754	-0.321352	-0.201147	-1.47419	-1.52134	-1.07474	-0.551597	-0.511036	-0.473279	-0.171112	0.331365
YCL058W-A	-0.702024	-1.00485	-0.885717	-0.575312	-0.394337	-0.224938	0.0533361	0.474696	-0.435992	-0.560833	-0.414134	-0.239572	-0.307919	-0.29039	0.114249	0.506578
FYV5, YCL057C-A	-1.0914	-1.46222	-1.64976	-1.69008	-1.66422	-1.5952	-1.60321	-1.40968	-1.40049	-1.72156	-1.64186	-1.45165	-1.50701	-1.55305	-1.47015	-1.47834
PRD1	-0.0776016	-0.111714	-0.0700965	0.0322117	0.182555	0.361821	0.558098	0.72364	-0.374362	-0.374685	-0.184728	0.0437747	0.135937	0.173349	0.144479	0.256152
YCL056C	-0.391415	-0.552388	-0.580247	-0.5366	-0.512612	-0.458685	-0.360907	-0.0899009	0.358112	0.602249	0.693711	0.674862	0.561138	0.485542	0.55112	0.798701
KAR4	0.0743125	0.123407	0.186146	0.267253	0.42856	0.685573	1.09566	1.20916	-0.18871	-0.109496	0.159863	0.417075	0.445738	0.461076	0.609682	0.76425
SPB1	-1.74295	-2.1288	-1.85149	-1.31301	-0.973991	-0.721329	-0.622387	-0.618244	-1.39639	-1.63587	-1.23719	-0.73902	-0.784647	-0.860672	-0.612121	-0.325827
PBN1	-0.069571	-0.0150939	-0.0226951	-0.0550308	-0.103367	-0.108867	-0.0266439	0.130083	0.426076	0.612268	0.58997	0.502738	0.473871	0.455755	0.41548	0.543386
LRE1	-0.364759	-0.418382	-0.466456	-0.5074	-0.576925	-0.607468	-0.586788	-0.378068	-0.161477	-0.166346	-0.0260408	0.117961	0.0811516	-0.00966952	-0.0821242	0.0391581
APA1	-0.313068	-0.260957	-0.176861	-0.0761483	-0.0464463	0.00671281	0.12609	0.448589	-0.537105	-0.426701	-0.135796	0.17195	0.274344	0.319329	0.293349	0.50483
SUT025	0.367944	0.559262	0.533418	0.375278	0.21517	0.127915	0.230469	0.0419294	0.696257	0.829273	0.744613	0.560825	0.363736	0.172596	0.0907247	0.282727
YCL049C	0.0248775	-0.0162158	0.00205705	0.00852201	-0.0861793	-0.183976	-0.196403	-0.0555293	-0.178357	-0.0898835	0.0568343	0.186647	0.166014	0.102062	0.0452814	0.270851
YCL048W-A	2.44776	3.99176	4.89099	5.26431	5.2019	4.93925	4.65302	4.90008	1.45437	2.22784	2.61099	2.89082	3.45531	3.84503	3.65156	3.14658
SPS22	-0.0668005	0.10595	0.173361	0.199077	0.661636	1.48462	2.83113	1.04343	-0.0553084	-0.0365421	-0.0124115	0.0512375	0.0243581	0.259333	1.03014	3.19584
YCL047C	-0.388922	-0.459873	-0.468846	-0.492567	-0.702895	-0.928623	-1.06773	-0.811599	-0.0511148	-0.152813	-0.24342	-0.309861	-0.359152	-0.40886	-0.481735	-0.39483
YCL045C	-0.325604	-0.378641	-0.426497	-0.463296	-0.504522	-0.492577	-0.419947	-0.256794	-0.484034	-0.588544	-0.456337	-0.263715	-0.254177	-0.319305	-0.426823	-0.290832
YCL046W	-0.00502772	-0.0348594	-0.0586579	-0.0740454	-0.0463812	-0.0195897	-0.0365768	-0.254204	-0.256616	-0.371616	-0.415757	-0.413963	-0.362008	-0.289222	-0.236478	-0.412772
MGR1	-0.156303	-0.0764201	-0.0172606	0.0314926	0.0378006	0.0822621	0.212704	0.469513	0.0642299	0.170703	0.412515	0.636068	0.653136	0.591879	0.558247	0.592847
PDI1, YCL041C	-0.0550469	-0.0751601	0.0195894	0.167913	0.284416	0.397477	0.526878	0.797187	-0.227321	-0.228772	-0.0657322	0.168304	0.385863	0.538418	0.534153	0.517492
SUT026	-0.195706	-0.135973	-0.165487	-0.1962	-0.163695	-0.108247	-0.122798	-0.0197225	0.182183	0.168614	-0.0145871	-0.179116	-0.0900107	0.0185662	0.0297666	-0.497886
YCL042W, GLK1	0.0748627	0.24284	0.258011	0.150381	-0.182541	-0.593356	-1.03625	-0.707865	0.0826348	0.186569	0.127872	0.0178525	-0.0465818	-0.218752	-0.672294	-1.10643
GID7	0.487651	0.767958	0.797362	0.725569	0.671748	0.644523	0.653807	0.932045	0.262322	0.392439	0.571235	0.725324	0.773215	0.748335	0.664649	0.7315
ATG22	0.806622	1.07652	1.1511	1.12034	1.07972	1.04402	1.08485	1.24661	0.389686	0.562175	0.745728	0.893118	0.966886	0.954491	0.830985	0.868381
SRO9	-2.25474	-2.89814	-2.99548	-2.73273	-2.3164	-1.81884	-1.48857	-1.40422	-2.53396	-3.22527	-2.84384	-2.153	-2.0588	-2.03424	-1.83758	-1.38152
GFD2	-0.857203	-1.093	-1.04878	-0.85971	-0.676168	-0.497073	-0.39283	-0.395212	-1.02636	-1.38871	-1.35324	-1.13085	-0.944685	-0.7847	-0.697714	-0.751191
GRX1	-0.248813	-0.0499471	0.198574	0.38929	0.287636	0.109538	-0.0684253	0.420102	0.107176	0.349113	0.455798	0.498078	0.508208	0.515968	0.562726	0.446235
LSB5	-0.0123975	0.102257	0.187372	0.202223	0.0728743	-0.0394215	-0.0177928	0.166567	0.439065	0.526608	0.411757	0.251952	0.214185	0.192355	0.130177	0.125794
YCL033C	0.0561599	0.309496	0.497704	0.608644	0.516624	0.373864	0.260559	0.668968	0.393981	0.695632	0.828488	0.825476	0.70971	0.566428	0.463957	0.384338
STE50	-0.101884	-0.0630593	-0.034754	-0.00807698	-0.0151694	-0.00897802	0.0353044	0.251697	0.164609	0.30004	0.42152	0.462632	0.333337	0.218698	0.299689	0.438902
RRP7	-0.616952	-0.806128	-0.802234	-0.707518	-0.651367	-0.570597	-0.464852	-0.245128	-0.572381	-0.619111	-0.443897	-0.268955	-0.391531	-0.500094	-0.359074	-0.0962534
HIS4	1.67487	1.44547	0.901923	0.430167	0.461613	0.444766	0.113645	0.133987	2.33041	2.67209	2.47317	2.09099	1.91047	1.56394	0.953446	0.611712
BIK1	-0.362702	-0.395383	-0.416943	-0.402619	-0.364842	-0.280708	-0.181969	0.080284	0.0341641	0.056555	0.0821227	0.0857683	0.0145099	-0.0495485	-0.007208	0.00155937
RNQ1	-0.515452	-0.632351	-0.622664	-0.588034	-0.717133	-0.857483	-0.945576	-0.633376	-0.598689	-0.714065	-0.635681	-0.493202	-0.447033	-0.489901	-0.707272	-0.829737
FUS1	0.242132	0.228399	0.114639	0.00363217	0.0650377	0.166562	0.247299	0.0582332	0.465534	0.52061	0.502266	0.448949	0.393553	0.346234	0.387742	0.451724
HBN1	-0.906757	-1.36128	-1.79351	-2.15927	-2.46851	-2.71285	-2.9695	-2.89679	-1.25516	-1.8045	-2.03187	-2.1501	-2.47928	-2.78043	-2.90917	-2.73107
FRM2	0.0905695	0.0338102	-0.0663027	-0.133835	0.00885427	0.222448	0.436459	0.0899098	0.253387	0.250983	0.345218	0.486614	0.578854	0.565349	0.432591	0.554222
AGP1	1.50054	2.02538	1.94012	1.65783	1.58863	1.54044	1.43289	1.61944	0.920329	1.17178	1.16743	1.16664	1.47413	1.67198	1.47024	1.10764
YCL023C	0.0422945	0.0297214	0.0582749	0.0904172	0.0879219	0.107603	0.242884	0.269106	0.175591	0.235215	0.129677	0.0174215	0.102787	0.195584	0.121255	-0.0305644
KCC4	-0.293472	-0.391656	-0.385138	-0.299679	-0.179319	-0.0369035	0.101638	0.326217	-0.922312	-1.02268	-0.842587	-0.57506	-0.482562	-0.405224	-0.303326	-0.0999232
YCL022C	-0.344969	-0.433989	-0.446815	-0.432401	-0.424334	-0.401314	-0.394867	-0.479959	-0.353395	-0.570298	-0.63853	-0.656668	-0.680623	-0.650922	-0.498583	-0.612334
YCL021W-A	-0.0622487	-0.0514791	-0.0233908	0.0277134	0.246706	0.541633	0.941802	0.0892262	0.329051	0.336323	0.343312	0.306407	0.048134	-0.166036	-0.0772854	0.93567
LEU2	-0.170472	-0.150183	-0.0280195	0.0793164	0.0426068	-0.0388003	-0.0670184	-0.263639	-0.025967	-0.0818405	-0.215047	-0.309645	-0.229513	-0.129525	-0.12754	-0.279289
NFS1	-0.462495	-0.471306	-0.27075	-0.0343026	0.0370607	0.0868123	0.18716	0.296763	-0.410001	-0.415495	-0.2338	-0.0022009	0.13137	0.213547	0.202066	0.272989
DCC1	-0.0923655	-0.0784507	-0.0695857	-0.082995	-0.152782	-0.18579	-0.122178	0.0525288	-0.00385094	-0.0258799	-0.0150341	0.00502227	-0.0239753	-0.0690055	-0.0933016	0.0122723
BUD3	0.400739	0.518853	0.398126	0.187915	0.0627636	0.04834	0.207975	0.352758	0.0686413	0.0968871	0.123134	0.101287	-0.0340873	-0.158908	-0.171863	-0.0531631
YCL012C	0.638619	0.917194	1.02273	1.08308	1.18656	1.24578	1.18981	1.4674	0.415392	0.799601	1.14502	1.33673	1.19724	1.04735	1.15553	1.57879
GBP2	-0.183686	-0.351211	-0.419563	-0.415991	-0.372937	-0.303271	-0.213688	-0.071043	0.133247	0.154839	0.0565013	-0.0420787	-0.0624378	-0.0821419	-0.154966	-0.0218489
SGF29	0.555917	0.64793	0.578326	0.486139	0.506932	0.528083	0.491718	0.654668	0.655716	0.717716	0.550208	0.355485	0.331363	0.311171	0.234669	0.240533
ILV6	0.296936	0.229001	-0.0147542	-0.273634	-0.443415	-0.588952	-0.721428	-0.4864	0.415553	0.508886	0.3227	0.0832097	-0.01621	-0.134443	-0.396762	-0.39542
STP22	0.454922	0.497408	0.372039	0.213659	0.149511	0.119683	0.119844	0.307042	0.455453	0.52873	0.475146	0.368802	0.280034	0.1765	0.0719258	0.0870006
SUT027	-0.38018	-0.12791	0.052664	0.127056	0.095059	0.0876052	0.204996	-0.357694	0.136113	0.122194	-0.120732	-0.446079	-0.444308	-0.162564	0.365937	-0.108001
VMA9	-0.314099	-0.449409	-0.37853	-0.281792	-0.386555	-0.556758	-0.725165	-0.55316	-0.141631	-0.1621	-0.17897	-0.254846	-0.4777	-0.63559	-0.545807	-0.521706
YCL007C	-0.145784	-0.194744	-0.190994	-0.173664	-0.143811	-0.121099	-0.179416	-0.234997	-0.254902	-0.312886	-0.280615	-0.239108	-0.264558	-0.274721	-0.212847	-0.28053
SNR43	-0.546007	-0.612037	-0.397674	-0.119958	0.0258605	0.16993	0.363726	0.317841	-0.089494	-0.0427891	-0.431415	-0.760468	-0.56702	-0.272395	-0.14293	-0.485085
LDB16	0.322632	0.459214	0.396783	0.278869	0.238414	0.241671	0.283772	0.427044	0.0907398	0.144132	0.163089	0.149128	0.0523076	-0.0758646	-0.183917	-0.0653074
PGS1	0.612548	0.80984	0.719951	0.531268	0.402059	0.306834	0.259263	0.486863	0.289189	0.420254	0.475406	0.468275	0.406874	0.332926	0.2831	0.295112
YCL002C	-0.262612	-0.375378	-0.215403	-0.00496867	0.0453652	0.0468716	0.0900897	0.0773505	-0.270807	-0.32532	-0.208624	-0.0830343	-0.136341	-0.225045	-0.269963	-0.12708
RER1	-0.0328944	-0.0503384	-0.067312	-0.12144	-0.257309	-0.343419	-0.285799	-0.0248448	-0.0788525	-0.0742129	0.00981229	0.0640026	-0.0631522	-0.218564	-0.279487	-0.166837
YCL001W-A	0.00822782	0.126193	0.23334	0.271893	0.212797	0.214747	0.389841	0.632697	0.29357	0.38461	0.309623	0.128269	-0.0318418	-0.0552809	0.196638	0.182118
SUT455	0.736524	0.907538	0.967996	0.931721	0.837228	0.722673	0.676818	0.704442	0.536189	0.681643	0.676786	0.636562	0.661298	0.64414	0.536208	0.508939
YCL001W-B	-0.107946	-0.157042	-0.17996	-0.113426	0.0567087	0.229653	0.358437	0.475898	-0.0660088	0.146263	0.227825	0.239184	0.239762	0.336046	0.657935	0.697503
SUT028	-0.0733179	-0.120298	-0.071163	-0.0130887	-0.118474	-0.355895	-0.726889	-0.651832	0.0467311	0.0506412	0.243391	0.392179	0.24822	0.0257322	-0.081232	-0.130232
SUT456	0.406027	0.549061	0.564624	0.523709	0.501431	0.492477	0.492603	0.699188	0.288221	0.426	0.59825	0.72145	0.739504	0.737414	0.790327	0.818232
YCR001W	-0.0908291	-0.215964	-0.328222	-0.405751	-0.422956	-0.403218	-0.367969	-0.21281	0.0286916	0.100125	0.069341	0.0274021	0.0782496	0.137046	0.0904487	0.0382711
SUT029	0.229146	0.335547	0.417208	0.479876	0.470896	0.400915	0.257483	0.487247	0.455919	0.590459	0.531585	0.404841	0.321196	0.288055	0.408104	0.406646
CDC10	-0.207135	-0.345428	-0.519534	-0.645902	-0.554612	-0.331576	0.0211744	-0.354103	-0.365365	-0.467437	-0.471257	-0.45829	-0.615167	-0.711432	-0.594749	0.170834
MRPL32	-1.47719	-2.02072	-2.09649	-2.01966	-2.16701	-2.28347	-2.22625	-2.11773	-0.917572	-1.22093	-1.26224	-1.19049	-1.25512	-1.3133	-1.29707	-1.0877
YCP4	0.563833	0.700172	0.567929	0.307017	-0.0578648	-0.483836	-0.937822	-0.557873	0.317624	0.454533	0.35535	0.16917	0.0180879	-0.24328	-0.763269	-1.17552
CIT2	-0.945467	-1.20934	-0.959772	-0.557925	-0.415756	-0.378004	-0.423398	-0.244499	-0.0412507	-0.0327847	0.0101403	0.0193297	-0.0962258	-0.206924	-0.19357	-0.0990294
YCR006C, SUF2	0.402533	0.632895	0.545631	0.308805	0.0821792	-0.0819285	-0.102119	-0.0977872	0.452895	0.503887	0.43665	0.301691	0.190412	0.0708163	-0.0485825	-0.256942
SUT030	-0.23097	-0.206247	-0.155654	-0.160817	-0.341887	-0.578028	-0.832102	-0.798128	0.0840704	0.16112	0.163887	0.106648	-0.0458885	-0.181369	-0.158667	-0.107425
YCRCdelta6	0.265162	0.230686	0.0283722	-0.272462	-0.606743	-0.855068	-0.891885	-0.610508	-0.208026	-0.208158	-0.237491	-0.350176	-0.698017	-1.0278	-1.11162	-0.894086
SUT031	0.0143382	0.0406697	0.0798577	0.0389942	-0.165792	-0.310292	-0.142734	-0.208012	0.722815	0.836728	0.860202	0.732724	0.377443	0.117601	0.36573	0.675165
YCR007C	0.00265443	-0.0116165	-0.00705177	-0.031202	-0.124837	-0.228795	-0.321761	-0.232301	0.316223	0.341002	0.299154	0.202238	0.0605568	-0.0958617	-0.184835	-0.303484
SAT4	-0.460186	-0.524944	-0.484666	-0.410866	-0.41981	-0.382797	-0.221665	0.041387	-0.666099	-0.704312	-0.508537	-0.267537	-0.237187	-0.291252	-0.43063	-0.367592
RVS161	-0.479032	-0.5657	-0.479391	-0.345224	-0.369223	-0.453159	-0.590917	-0.328377	-0.120991	-0.114387	-0.0151396	0.0826743	0.0573869	-0.00153901	-0.0281867	-0.0611408
ADY2	0.533278	0.684375	0.668804	0.590838	0.585223	0.619973	0.686021	0.8468	0.73995	1.01092	0.950813	0.76005	0.682841	0.652279	0.637729	0.688624
ADP1	0.588125	0.834442	0.833657	0.730548	0.662108	0.630464	0.659926	0.861226	0.315674	0.479465	0.511309	0.49934	0.524749	0.511439	0.386758	0.344995
PGK1	-0.476145	-0.346303	-0.0666287	0.215014	0.240506	0.145947	-0.078008	0.14296	-1.02869	-0.911661	-0.622563	-0.271611	-0.0297513	0.0807614	-0.1375	-0.413182
YCR013C	0.000113893	-0.0396869	0.0548444	0.147972	0.0723332	-0.0233088	0.0059149	0.218731	-0.125469	-0.177118	-0.332734	-0.410937	-0.133772	0.125384	-0.0405762	-0.350997
POL4	0.614619	0.791675	0.82255	0.81954	0.927038	1.0854	1.31236	1.45439	0.223889	0.382816	0.437274	0.455527	0.481794	0.546847	0.662142	0.942887
YCR015C	0.20408	0.205399	0.144701	0.0531642	-0.0725787	-0.160186	-0.13046	0.192305	-0.154179	-0.315338	-0.307051	-0.224775	-0.162246	-0.12358	-0.123663	-0.0999292
SNR33	-0.943033	-1.47531	-1.27838	-0.868233	-0.801358	-0.975306	-1.41783	-1.52468	-0.575347	-0.690343	-0.777283	-0.891226	-1.10732	-1.31345	-1.45082	-1.68417
YCR016W	-1.33078	-1.74402	-1.61901	-1.259	-1.03973	-0.891041	-0.885209	-0.642351	-0.693326	-0.755185	-0.518934	-0.304829	-0.581944	-0.887189	-0.83472	-0.554266
CWH43	0.210477	0.0832103	-0.187388	-0.462458	-0.615562	-0.726474	-0.838812	-0.737077	-0.422582	-0.556583	-0.641222	-0.666031	-0.667203	-0.722081	-0.973292	-0.968001
SRD1	0.346066	0.468382	0.493835	0.595702	0.877168	0.992738	0.58499	0.722015	0.343759	0.526709	0.323512	0.105584	0.212761	0.387788	0.477901	0.442093
MAK32	-0.0797729	-0.109561	-0.13219	-0.148006	-0.154872	-0.110871	0.0299958	0.148037	0.0764678	0.143326	0.200023	0.210914	0.10709	0.0115201	0.0441373	0.192736
PET18, MAK31	0.820391	1.11768	1.31186	1.42801	1.50913	1.59051	1.77041	2.01243	0.771776	0.969074	0.974954	0.906196	0.900267	0.918835	0.982143	1.17491
HTL1	-0.181741	-0.19739	-0.0652926	0.0554925	-0.034268	-0.0988961	0.0601288	0.392359	0.248887	0.352834	0.560271	0.658661	0.364998	0.0927433	0.288659	0.623761
HSP30	-1.7392	-2.04463	-1.83843	-1.30267	-0.678125	-0.164947	-0.175704	-0.18466	-1.216	-1.3854	-1.229	-0.887921	-0.580376	-0.3242	-0.324395	-0.0184521
YCR022C	0.110231	0.135593	0.0359151	-0.0418144	0.0906771	0.249261	0.31803	-0.0320174	0.172186	0.196077	0.113503	-0.00106981	-0.0746232	-0.151747	-0.201354	-0.353031
SUT032	-0.249917	-0.252186	-0.279304	-0.288151	-0.281102	-0.294514	-0.412627	-0.380124	0.00852214	0.0154798	0.0180754	0.00309795	-0.0750808	-0.15003	-0.136887	-0.138784
YCR023C	0.205198	0.0667985	-0.146843	-0.371236	-0.566588	-0.715096	-0.758313	-0.512834	0.118783	0.0026769	-0.200095	-0.398442	-0.525102	-0.66702	-0.893747	-0.89521
SLM5	0.0402476	0.0848274	0.0233892	-0.0981465	-0.222846	-0.26592	-0.1423	-0.0339775	-0.067496	-0.101669	0.0261963	0.13762	0.042532	-0.0854129	-0.138123	0.0284329
YCR024C-B, PMP1	0.262782	0.376585	0.54344	0.678949	0.673628	0.574727	0.40487	0.501068	-0.562312	-0.678037	-0.584185	-0.389152	-0.226397	-0.158588	-0.327682	-0.39653
YCR025C, NPP1	0.174921	0.306748	0.356755	0.344015	0.243381	0.158856	0.182655	0.462021	-0.0587374	0.00975517	0.129288	0.21806	0.183026	0.138147	0.170153	0.147074
RHB1	-0.266317	-0.436886	-0.51918	-0.531097	-0.50985	-0.461122	-0.409676	-0.231366	-0.423405	-0.571311	-0.536521	-0.410347	-0.3395	-0.286841	-0.238959	-0.0360346
FEN2	0.552606	0.655432	0.607945	0.512258	0.485013	0.475109	0.470848	0.607718	0.140452	0.131282	0.137554	0.149206	0.13187	0.0370992	-0.180637	-0.180601
RIM1	-0.490007	-0.729209	-0.862256	-0.919615	-0.967089	-0.975576	-0.947447	-0.727075	-0.63008	-0.758561	-0.702	-0.631533	-0.814793	-1.0091	-1.07672	-0.751158
SUT033	-0.240829	-0.360718	-0.365176	-0.320955	-0.244824	-0.15111	-0.014938	-0.410835	-0.260667	-0.447349	-0.574119	-0.62851	-0.565489	-0.435321	-0.290942	-0.238452
SYP1	-0.0292742	-0.0122269	-0.0919146	-0.195403	-0.318054	-0.436193	-0.568692	-0.262155	-0.233953	-0.232244	-0.0821737	0.0882631	0.0843175	-0.0250611	-0.226206	-0.223197
SUT457	0.299592	0.319093	0.281669	0.263883	0.270526	0.244218	0.205597	0.382934	0.681716	0.989776	0.891773	0.596968	0.225406	-0.0401794	0.0450696	0.395849
SNR65	-0.0830534	0.109168	0.120948	0.152047	0.292833	0.361205	0.172582	0.253899	0.530108	0.67655	0.663042	0.500614	0.240132	0.110689	0.352168	0.529102
RPS14A	-1.97843	-2.47565	-2.45673	-2.19461	-1.99376	-1.7981	-1.70595	-1.77321	-1.40106	-1.90469	-1.88764	-1.62713	-1.47073	-1.42815	-1.66595	-1.70652
SNR189	-1.27422	-1.29898	-0.586411	0.137178	0.06396	-0.191882	-0.248078	-0.245878	-0.407556	-0.183784	-0.411438	-0.773067	-1.03577	-1.07171	-0.704525	-0.855011
BPH1	0.668214	1.00807	1.10029	1.08208	1.06117	1.03649	1.02685	1.25914	0.430549	0.617328	0.734928	0.790847	0.782646	0.718448	0.585665	0.633938
SNT1	-0.232382	-0.305895	-0.411543	-0.486293	-0.4964	-0.444703	-0.359675	-0.102234	-0.120042	-0.116069	-0.0321228	0.0399733	-0.0517879	-0.165146	-0.193104	-0.0223679
FEN1	-1.48243	-2.14507	-2.38786	-2.35022	-2.16282	-1.86146	-1.5228	-1.44382	-2.25353	-2.85371	-2.72716	-2.30585	-2.17235	-2.11194	-2.15327	-1.79521
RRP43	0.165419	0.159505	0.125547	0.116357	0.198936	0.293146	0.353845	0.401466	0.0724304	0.169677	0.31432	0.382747	0.216393	0.0573223	0.11352	0.324325
RBK1	0.0793616	0.0544646	0.0694935	0.0854615	0.0214537	-0.0600382	-0.112433	0.179471	0.31868	0.499391	0.550373	0.494933	0.313998	0.141502	0.104297	0.304597
PHO87	-0.212144	-0.249509	-0.378472	-0.53312	-0.654671	-0.687328	-0.604643	-0.465476	0.0133315	0.0401899	0.0648731	0.0285398	-0.161754	-0.367018	-0.465764	-0.417071
BUD5	0.305938	0.507377	0.500231	0.4128	0.351205	0.364193	0.517629	0.730165	0.19748	0.197065	0.280356	0.376022	0.384997	0.365446	0.353612	0.622868
TAF2	0.256826	0.29835	0.250756	0.184162	0.154545	0.135199	0.120342	0.273661	0.0492565	0.0673851	0.146465	0.199666	0.118678	0.00597161	-0.0588655	-0.00440117
SUT034	-0.0812765	-0.177802	-0.286058	-0.377581	-0.400606	-0.383968	-0.343857	-0.34301	-0.322473	-0.482954	-0.621694	-0.686441	-0.605692	-0.485132	-0.457753	-0.391296
SUT035	-0.563435	-0.55125	-0.587019	-0.559134	-0.392974	-0.301325	-0.538625	-0.837285	-0.694659	-0.7954	-0.605949	-0.439689	-0.634031	-0.794337	-0.736439	-0.218951
YCR043C	0.349805	0.379904	0.302956	0.165337	0.0891162	0.083663	0.20069	-0.00772017	-0.534277	-0.699258	-0.65732	-0.59298	-0.754113	-0.909401	-0.940491	-0.532848
SUT036	-0.112629	-0.163511	-0.203885	-0.225683	-0.223277	-0.226547	-0.25711	-0.328104	-0.30105	-0.388313	-0.465994	-0.50977	-0.492571	-0.463863	-0.497192	-0.56708
PER1	0.178543	0.222148	0.0757621	-0.118084	-0.256984	-0.352784	-0.411725	-0.152216	-0.355022	-0.489279	-0.485497	-0.445646	-0.495254	-0.593548	-0.753994	-0.764184
YCR045W-A	0.431107	0.507076	0.395981	0.222506	0.0683816	-0.0417583	-0.0468594	0.328325	-0.120806	-0.262562	-0.338253	-0.367828	-0.370471	-0.429646	-0.648414	-0.668534
RRT12	0.0585618	0.100833	0.0351926	-0.0151693	0.458273	1.20961	2.2844	0.345991	-0.0200139	-0.156107	-0.266994	-0.30404	-0.341316	-0.123927	0.5979	2.44083
IMG1	-1.02215	-1.32393	-1.43114	-1.41861	-1.3991	-1.31442	-1.16551	-1.11276	-0.850042	-1.13952	-1.20322	-1.14293	-1.11654	-1.08499	-1.07169	-0.960462
BUD23	-0.913922	-1.00712	-0.715886	-0.302905	-0.0899519	0.03259	0.0587314	0.128207	-0.21524	-0.151892	-0.154211	-0.150472	-0.0824349	0.019594	0.0886044	0.13731
YCR047W-A	0.281863	0.450253	0.567954	0.613089	0.537323	0.413682	0.331447	0.322807	0.764448	0.760416	0.613648	0.479113	0.535201	0.546381	0.405979	0.198588
ARE1	0.524691	0.719711	0.837972	0.88327	0.806596	0.671568	0.541149	0.837618	0.229357	0.226662	0.171601	0.15328	0.281745	0.330457	0.109395	-0.13566
YCR049C	0.125712	0.200787	0.198234	0.138185	0.0843518	0.0523001	0.0675953	-0.276854	-0.392379	-0.650842	-0.747547	-0.695491	-0.422974	-0.211272	-0.335958	-0.909041
YCR050C	-0.058843	0.106061	0.168018	0.167816	0.22998	0.279117	0.171189	-0.280033	-0.127038	-0.212783	-0.177973	-0.125272	-0.109833	-0.136993	-0.198545	-0.578751
YCR051W	0.0563232	0.0438444	0.0898686	0.123804	0.0159216	-0.124929	-0.195176	0.069133	0.181068	0.258635	0.167828	0.005048	-0.174754	-0.318828	-0.34554	-0.221174
RSC6	-0.0214613	-0.0841691	-0.165008	-0.221821	-0.255357	-0.275083	-0.282426	-0.0647943	-0.0866754	-0.1322	-0.0875061	-0.0434548	-0.109418	-0.195099	-0.232349	-0.148372
THR4	-0.0571895	-0.418465	-0.723215	-0.894605	-0.882228	-0.845744	-0.88013	-0.656541	-0.138763	-0.302706	-0.469744	-0.590236	-0.661477	-0.752812	-0.947644	-0.823228
CTR86	0.265141	0.411172	0.50693	0.559483	0.577871	0.6036	0.698312	0.755639	-0.0912644	-0.0241932	0.122341	0.260299	0.253232	0.205658	0.186007	0.331042
PWP2	-2.12878	-2.64803	-2.37136	-1.74287	-1.28379	-0.916525	-0.75554	-0.66072	-2.0349	-2.36216	-1.89027	-1.19977	-1.01703	-0.988552	-0.994313	-0.863508
YIH1	0.272477	0.346698	0.43343	0.489847	0.447856	0.391322	0.429579	0.63158	0.120574	0.154604	0.146672	0.114878	0.0522421	-0.0675071	-0.265109	-0.348124
SUT037	0.0130055	0.119842	0.165727	0.178277	0.183436	0.178988	0.21287	-0.0759784	0.0896491	-0.175003	-0.388257	-0.50757	-0.416138	-0.313229	-0.324695	-0.517442
TAH1	0.292542	0.270051	0.320202	0.413503	0.482036	0.502319	0.496532	0.852294	0.350621	0.448876	0.231062	-0.0430448	-0.109778	-0.104072	-0.08841	-0.224508
SUT458	0.352645	0.312416	0.223847	0.150421	0.161995	0.208502	0.307325	0.481586	0.39968	0.290253	0.137537	0.0646859	0.258926	0.463222	0.519874	0.416505
YCR061W	1.36893	1.92775	1.9526	1.74115	1.62044	1.57196	1.67601	1.81106	0.638447	0.891059	0.956023	0.942525	0.982244	0.992822	0.908333	0.94035
YCR064C	0.0554984	0.171718	0.290388	0.329123	0.266446	0.159943	0.051745	-0.493192	0.417426	0.256588	-0.00101457	-0.239424	-0.271157	-0.227808	-0.0950096	-0.33502
BUD31	0.356416	0.439835	0.338586	0.240608	0.353616	0.536922	0.71248	0.876595	-0.541943	-0.733449	-0.549905	-0.25537	-0.181553	-0.166176	-0.113609	0.231437
HCM1	0.220388	0.215806	0.0624037	-0.103239	-0.0885174	0.106376	0.544169	0.806465	-0.572509	-0.724859	-0.712564	-0.615844	-0.568752	-0.513805	-0.46266	-0.190781
RAD18	-0.149051	-0.150965	-0.0899855	-0.00740358	0.0053785	0.00195294	0.0101489	0.25244	-0.170368	-0.0607979	0.160711	0.335489	0.226055	0.10676	0.212907	0.435044
SED4	-0.421457	-0.562637	-0.654811	-0.707469	-0.755198	-0.734603	-0.6012	-0.459148	-0.545348	-0.73503	-0.665847	-0.516698	-0.514772	-0.571682	-0.671001	-0.583766
ATG15	0.715195	1.09922	1.23814	1.24672	1.21093	1.16368	1.13685	1.40903	0.386869	0.551384	0.603538	0.650516	0.788304	0.869902	0.778543	0.768995
CPR4	0.546771	0.767491	0.760512	0.673458	0.645055	0.627732	0.574233	0.821214	0.174161	0.273352	0.287513	0.304079	0.407879	0.467825	0.366997	0.26401
IMG2	-1.60226	-2.06624	-2.07324	-1.88843	-1.85339	-1.81718	-1.78956	-1.59868	-0.809678	-0.916015	-0.829295	-0.76364	-1.01876	-1.17986	-0.894275	-0.678736
RSA4	-1.14665	-1.40996	-1.22273	-0.836197	-0.579837	-0.412928	-0.415594	-0.273401	-1.41936	-1.67389	-1.36759	-0.919255	-0.864756	-0.893181	-0.829848	-0.68911
SSK22	1.63032	2.14641	2.21621	2.07423	1.92292	1.71315	1.53402	1.66025	1.37489	1.86082	2.00307	1.87004	1.49223	1.05768	0.823749	0.949988
SUT038	0.193265	0.203936	0.0962558	-0.0162991	-0.0229131	-0.00249475	0.0177251	0.0422572	-0.219537	-0.492107	-0.528497	-0.440638	-0.356273	-0.295035	-0.247599	-0.0937673
SOL2	-0.167842	-0.115372	-0.0801294	-0.0854243	-0.204067	-0.301453	-0.295493	-0.0574913	0.231853	0.307347	0.282597	0.234701	0.232848	0.189191	0.0402405	-0.0770252
ERS1	0.492141	0.707541	0.701812	0.558522	0.364555	0.213907	0.192792	0.398248	0.275248	0.297077	0.230647	0.137662	0.0736794	-0.0361133	-0.255568	-0.288287
YCR075W-A	0.379381	0.528708	0.52828	0.454099	0.347003	0.317498	0.495304	0.906604	0.33077	0.377457	0.436618	0.394618	0.106435	-0.0105682	0.5198	1.01784
YCR076C	0.276572	0.482972	0.560173	0.574025	0.548964	0.552342	0.639223	0.995007	0.190346	0.289365	0.241147	0.17946	0.233734	0.310798	0.345988	0.376147
PAT1	-0.164322	-0.199305	-0.250135	-0.28492	-0.300634	-0.27727	-0.210778	-0.0282365	-0.130415	-0.153161	-0.0818173	0.0130901	0.0494843	0.0440651	-0.0183904	-0.00269915
PTC6	0.257856	0.39439	0.389601	0.337458	0.327893	0.357844	0.431103	0.595737	0.190135	0.260993	0.310383	0.380471	0.527717	0.617633	0.509055	0.469053
SRB8	0.0578426	0.162773	0.181625	0.166489	0.138141	0.113951	0.0851042	0.258092	-0.328604	-0.334668	-0.203276	-0.055424	-0.0541507	-0.104923	-0.195614	-0.115318
YCR081C-A	-0.169867	-0.205196	-0.205196	-0.216264	-0.261305	-0.276413	-0.238082	-0.258728	0.075874	0.0649164	-0.0147035	-0.0891788	-0.00812873	0.11118	0.154976	-0.0150429
AHC2	-0.097077	-0.0950644	0.0172139	0.136676	0.135839	0.112333	0.103577	0.369457	0.0662489	0.242531	0.332624	0.320551	0.141476	0.0158494	0.153668	0.356763
TRX3	0.364515	0.71725	1.09175	1.3872	1.4422	1.38483	1.26512	1.60661	0.365995	0.741797	0.93509	0.997799	0.955555	0.89549	0.881054	0.843407
TUP1	-0.572899	-0.735424	-0.845487	-0.919385	-1.01109	-1.046	-1.01269	-0.86271	-1.04267	-1.30748	-1.18436	-0.930222	-0.863119	-0.866828	-0.955354	-0.896147
YCR085W	-0.25715	-0.0507633	0.0211596	0.0274838	-0.0131663	-0.0607281	-0.171601	0.0122105	0.134186	0.151463	0.0731628	-0.0516166	-0.140159	-0.121198	0.0955821	0.144914
CSM1	0.0567255	0.0359483	0.0510025	0.0850152	0.177908	0.377937	0.766614	0.949611	-0.0920458	-0.156057	-0.0876288	0.00287345	-0.0210817	0.000920634	0.246189	0.537491
YCR087W	0.061314	0.110958	0.0306046	-0.0625063	0.0111995	0.0786761	-0.0778795	-0.259934	0.104413	0.102525	0.0761006	0.0203746	-0.0662984	-0.112662	-0.0262124	0.0689357
LUG1	-1.43384	-1.77145	-1.65977	-1.35263	-1.17984	-1.03899	-0.933009	-0.952569	-1.2221	-1.42198	-1.28241	-1.07566	-1.17725	-1.19849	-0.856968	-0.438354
ABP1	-0.210513	-0.285647	-0.398587	-0.549643	-0.850587	-1.16223	-1.41162	-1.02975	-0.650688	-0.714785	-0.590115	-0.449557	-0.531324	-0.714225	-0.98104	-1.15803
FIG2	0.884021	1.04628	0.786602	0.428809	0.317073	0.301881	0.3429	0.471264	0.207688	0.171615	0.259826	0.365144	0.293224	0.108281	-0.131573	0.165932
YCR090C	-0.328474	-0.549547	-0.634462	-0.634165	-0.592256	-0.471468	-0.202018	-0.0433698	-0.487349	-0.550514	-0.509291	-0.475188	-0.643081	-0.740659	-0.539862	-0.109144
SUT039	-0.019132	0.0165798	-0.0807359	-0.204287	-0.201869	-0.100132	0.0962275	-0.0168938	-0.10155	-0.140523	-0.162923	-0.15304	-0.111842	-0.0758325	-0.0958189	0.011495
KIN82	0.362983	0.52747	0.448735	0.26608	0.0632746	-0.114013	-0.239732	0.100004	0.56942	0.764482	0.847332	0.825484	0.685983	0.484743	0.296863	0.244677
MSH3	-0.175607	-0.242501	-0.188381	-0.0947675	-0.0625381	-0.036297	0.00281152	0.218081	-0.697612	-0.889964	-0.811073	-0.618377	-0.507459	-0.448386	-0.504803	-0.399686
CDC39	0.225078	0.331634	0.3401	0.302818	0.250764	0.224902	0.267056	0.488916	0.011187	0.0848327	0.21768	0.328054	0.305066	0.224977	0.105183	0.221558
CDC50	0.241517	0.220222	0.0519223	-0.14556	-0.255423	-0.289726	-0.213607	-0.0773004	0.213954	0.353246	0.427615	0.391427	0.135864	-0.130284	-0.197478	-0.0765819
OCA4	0.0440494	0.0162784	0.0229702	0.0461141	0.0445323	0.0566114	0.120071	0.385254	0.263096	0.286276	0.491065	0.625105	0.373746	0.109886	0.186991	0.673284
YCR095W-A	0.498972	0.621038	0.557946	0.442054	0.401614	0.383328	0.379539	0.581305	0.550024	0.619213	0.739	0.828436	0.794023	0.683763	0.56764	0.746523
HMRA1	-0.400815	-0.496126	-0.440332	-0.363259	-0.459687	-0.596539	-0.722452	-0.435026	0.139835	0.418975	0.564792	0.503614	0.0284763	-0.338475	-0.178843	0.65254
GIT1	-0.301304	-0.487007	-0.427818	-0.294931	-0.307457	-0.409121	-0.549142	-0.616391	-0.0596388	-0.0656612	0.0636907	0.214473	0.281591	0.256574	0.149639	-0.148752
SUT040	0.0600194	0.0281144	-0.0050447	-0.0328921	-0.0529144	-0.0798924	-0.113883	-0.0766541	0.154915	0.293015	0.207897	0.0889781	0.124438	0.177481	0.144835	-0.0213507
YCR099C, YCR100C, YCR101C	0.746112	1.00699	0.96087	0.77303	0.572423	0.377418	0.226109	0.4794	0.88165	1.10381	1.12309	1.03715	0.945272	0.816767	0.693333	0.751775
YCR102C	-0.133241	-0.362398	-0.316615	-0.184155	-0.119451	-0.0670735	0.026477	0.138285	0.504386	0.615384	0.456616	0.335131	0.612699	0.887877	0.832158	0.656741
SUT459	0.110041	0.164863	0.116189	0.0283032	-0.104757	-0.22454	-0.285291	0.0341271	0.450205	0.576353	0.649411	0.672065	0.627318	0.511134	0.344399	0.280922
ADH7	-0.00320497	0.0128297	0.0755226	0.131044	0.181003	0.235802	0.333636	0.02717	0.207945	0.216742	0.13708	0.0443271	0.027317	0.0732895	0.208335	0.299919
RDS1	0.825853	0.855101	0.708528	0.525395	0.475765	0.433331	0.371892	0.476762	0.881764	1.01112	0.886503	0.669296	0.541914	0.387201	0.192221	0.0323155
AAD3	0.805026	1.01804	0.951175	0.782726	0.659145	0.59798	0.732344	1.04956	0.95406	1.06207	0.894519	0.65504	0.605782	0.535035	0.34418	0.0655561
AAD4	0.465381	0.532372	0.455343	0.330682	0.222783	0.139554	0.223858	0.217077	0.24888	0.380615	0.460878	0.455553	0.331078	0.146255	-0.0473383	-0.211254
YDL242W	-0.0397169	-0.0385371	-0.162259	-0.250528	-0.153806	-0.0258559	-0.0278366	0.136955	-0.157516	-0.272594	-0.21201	-0.0674349	0.0386604	0.0837747	0.0504695	0.136342
YDL241W	0.267236	0.186195	0.0681296	-0.0468153	-0.120739	-0.129865	0.0223313	0.232199	0.0971008	0.128435	0.203495	0.242982	0.119813	-0.0347058	-0.0837883	0.098293
LRG1	0.49723	0.543851	0.434078	0.263127	0.132272	0.0482927	0.0653836	0.261394	-0.288866	-0.36275	-0.322711	-0.259448	-0.296417	-0.364791	-0.45823	-0.328098
ADY3	1.37451	1.95504	1.97349	1.75174	1.74017	1.8662	2.19328	1.97713	0.806532	1.1162	1.19316	1.14322	1.0333	0.978453	1.13607	1.62591
GUD1	0.908564	1.36518	1.46925	1.38256	1.22108	1.05084	0.940697	1.28605	0.582089	0.785661	0.839724	0.854496	0.956675	0.994117	0.855955	0.735695
YDL237W	0.24485	0.352027	0.312965	0.19072	0.00426709	-0.190269	-0.380221	-0.123677	-0.0248651	0.0299241	0.0290854	0.0134561	0.00754229	-0.0393651	-0.207368	-0.28162
PHO13	-0.31659	-0.419207	-0.521515	-0.608688	-0.681165	-0.724264	-0.752211	-0.75534	-0.561254	-0.722315	-0.741593	-0.675359	-0.650862	-0.685649	-0.850915	-0.784877
YPD1	-0.0712965	-0.0690554	-0.0052987	0.0234887	-0.135632	-0.305105	-0.366357	-0.0212526	0.0456805	0.203314	0.326687	0.348406	0.116533	-0.129202	-0.181477	0.0260941
GYP7	-0.476254	-0.506333	-0.408421	-0.29249	-0.357113	-0.450045	-0.503818	-0.192632	0.443836	0.634919	0.796704	0.864039	0.771616	0.603741	0.466196	0.281308
YDL233W	-0.328624	-0.369844	-0.315175	-0.232531	-0.223419	-0.188222	-0.0586617	0.0934192	0.277561	0.33445	0.432467	0.496342	0.458122	0.375856	0.335514	0.261075
OST4	-0.270453	-0.568511	-0.813359	-0.984017	-1.0514	-1.06734	-1.06979	-0.924261	-0.438477	-0.572846	-0.576196	-0.590168	-0.848099	-1.07896	-1.06558	-0.68183
BRE4	0.786251	1.15253	1.21044	1.11849	1.05411	1.0312	1.09736	1.19278	0.532336	0.649891	0.604566	0.56528	0.7149	0.824733	0.724293	0.723072
PTP1	0.313907	0.399997	0.261253	0.075897	-0.0102902	-0.0323341	0.0215143	0.231343	0.417132	0.562852	0.609998	0.555028	0.336357	0.104662	0.0373298	0.200443
SSB1	-3.95153	-5.08274	-4.91674	-4.16179	-3.57947	-3.07591	-2.90629	-3.09543	-3.25959	-4.18325	-3.89224	-3.15112	-2.84858	-2.6908	-2.69328	-2.76806
HO	0.0450602	0.0554109	0.106985	0.150274	0.162706	0.18725	0.279897	0.190034	-0.0323712	-0.0212236	-0.0730984	-0.131465	-0.115077	-0.06447	-0.00598631	-0.134031
GCS1	-0.206862	-0.364516	-0.452429	-0.501105	-0.541227	-0.565861	-0.597095	-0.510565	-0.383072	-0.554824	-0.59131	-0.56945	-0.59527	-0.64204	-0.713385	-0.729044
SHS1	-0.627017	-0.899456	-1.05546	-1.09846	-1.01397	-0.821634	-0.552647	-0.461944	-0.535858	-0.655008	-0.553942	-0.422883	-0.512508	-0.605898	-0.563539	-0.366529
WHI4	0.266284	0.337326	0.326578	0.284882	0.263176	0.278248	0.358744	0.561654	-0.155215	-0.191314	-0.00235504	0.216685	0.211978	0.124526	0.0458434	0.256813
HBT1	1.38441	2.0246	2.2127	2.20421	2.22633	2.22865	2.21617	2.61965	0.909021	1.28646	1.40314	1.39769	1.48096	1.54875	1.54568	1.38165
SUT041	0.0316237	0.0994206	0.214369	0.281459	0.176834	0.0430258	0.0404463	-0.002715	-0.144912	-0.339316	-0.506412	-0.581351	-0.419052	-0.2201	-0.141525	-0.407612
FMP45	0.04467	0.340364	0.590885	0.740413	0.63391	0.460531	0.312478	0.644493	0.68978	0.978462	1.09728	1.12808	1.182	1.11777	0.81025	0.50038
CDC13	0.0230661	0.113764	0.0965353	0.0776932	0.176831	0.37025	0.623338	0.870101	-0.185842	-0.249286	-0.17878	-0.0315385	0.107374	0.19249	0.158961	0.206469
YDL221W	0.173455	0.0858847	-0.13386	-0.37704	-0.525752	-0.649882	-0.744466	-0.985532	-0.314769	-0.64539	-0.902132	-1.01665	-0.864299	-0.739124	-0.889927	-1.29546
DTD1	-0.275509	-0.377261	-0.441568	-0.495159	-0.623623	-0.681181	-0.584812	-0.0303712	-0.522933	-0.673488	-0.723874	-0.749888	-0.901109	-1.04388	-1.11727	-0.898908
YDL218W	0.425362	0.698605	0.840768	1.02027	1.57057	2.3137	3.14471	3.23965	0.277268	0.502075	0.779517	1.17489	1.82736	2.59743	3.33672	4.15224
TIM22	-0.391385	-0.480408	-0.49554	-0.465298	-0.476736	-0.497951	-0.554339	-0.370612	-0.455915	-0.60775	-0.521944	-0.390434	-0.427963	-0.491873	-0.512186	-0.368775
RRI1	-0.0796931	-0.0557607	-0.160502	-0.273353	-0.292135	-0.200976	0.0106688	0.335502	0.166557	0.270556	0.327338	0.341657	0.301105	0.243891	0.200964	0.189165
GDH2	-0.560656	-0.882231	-0.97513	-0.934128	-0.864912	-0.782389	-0.727567	-0.589006	-0.854504	-1.08289	-0.953877	-0.758233	-0.843632	-0.993153	-1.12293	-1.01349
PRR2	0.423488	0.741441	0.830811	0.801506	0.767069	0.764455	0.834828	0.857285	-0.0452021	-0.0272249	0.032688	0.0929914	0.0663074	0.00212402	-0.0965827	0.109058
NOP6	-0.720869	-0.8116	-0.628352	-0.358961	-0.282269	-0.273558	-0.358442	0.0618853	-0.265434	-0.249737	-0.0505028	0.140154	0.0817122	-0.00294878	0.0628645	0.0884379
SHR3	-0.206526	-0.279362	-0.245247	-0.213339	-0.335873	-0.477193	-0.551714	-0.369225	-0.525229	-0.551331	-0.4396	-0.302843	-0.288369	-0.298851	-0.315328	-0.283185
YDL211C	0.437632	0.425719	0.224247	0.0521105	0.205454	0.513489	0.91234	1.07135	-0.531062	-0.766704	-0.699724	-0.528257	-0.482772	-0.413986	-0.223064	0.200777
SUT042	0.852526	1.04815	0.942838	0.773531	0.810719	0.912202	1.05548	1.12114	0.538913	0.656335	0.623561	0.582577	0.697179	0.791076	0.729981	0.82043
UGA4	1.27757	3.01145	3.80778	4.00891	3.85625	3.68701	3.60898	3.88023	0.421023	0.654623	0.807569	1.22314	2.41949	3.54101	3.78461	3.44841
CWC2	0.36613	0.530428	0.632582	0.711015	0.798164	0.88297	0.928358	1.30706	0.0103716	0.0627203	0.214979	0.355341	0.340875	0.313196	0.416305	0.482024
NHP2	-1.52267	-1.86174	-1.68201	-1.27181	-1.00908	-0.790623	-0.624988	-0.459865	-1.68189	-1.85392	-1.53809	-1.15912	-1.34933	-1.51619	-1.21277	-0.773688
GLE1	0.120409	0.182798	0.129368	0.0446436	-0.023911	-0.0739255	-0.140033	0.198951	0.295613	0.41152	0.461804	0.43622	0.282977	0.121826	0.110972	0.102969
YDL206W	0.50837	0.701409	0.698805	0.594188	0.46444	0.347694	0.289157	0.497158	0.246898	0.394752	0.52962	0.605867	0.563616	0.453422	0.283551	0.337495
HEM3	-1.27146	-1.7247	-1.86705	-1.83227	-1.83958	-1.83942	-1.87633	-1.65916	-1.35802	-1.63278	-1.53537	-1.32531	-1.37182	-1.44658	-1.48362	-1.3162
RTN2_a	-0.0856967	-0.105191	-0.273052	-0.52737	-0.860992	-1.183	-1.42892	-1.45157	0.372174	0.450488	0.305221	-0.00236038	-0.542468	-1.05244	-1.16349	-1.04135
RTN2_b	0.869171	1.32234	1.50616	1.56982	1.62494	1.64915	1.63089	1.97457	0.840365	1.20877	1.33407	1.36486	1.51643	1.6388	1.62718	1.47453
ACK1	0.0494471	0.0660365	0.0307939	-0.0256503	-0.122551	-0.241288	-0.378726	-0.223777	0.0623961	0.0757514	0.0802794	0.0811576	0.063284	-0.00364117	-0.158034	-0.248874
MRPL11	-1.08191	-1.38883	-1.53857	-1.59162	-1.69757	-1.7745	-1.88072	-1.50268	-0.85752	-1.08539	-1.14599	-1.12427	-1.18989	-1.26149	-1.31935	-1.25729
TRM8	-1.56755	-1.91012	-1.6788	-1.22159	-0.987958	-0.846211	-0.835996	-0.703032	-1.15343	-1.30821	-1.04655	-0.677128	-0.625715	-0.644274	-0.598383	-0.485018
MGT1	-0.0712382	0.0422536	0.235276	0.367441	0.269827	0.128151	0.0286905	0.227804	0.163675	0.390498	0.54213	0.580072	0.45387	0.361547	0.457491	0.54624
YDL199C	0.47971	0.709922	0.801888	0.825475	0.891191	1.03861	1.34889	1.49678	0.332261	0.512275	0.685028	0.832732	0.956898	1.04505	1.07025	1.20299
GGC1	-0.0387449	-0.555625	-1.13673	-1.62384	-1.8336	-1.87006	-1.73438	-1.46646	0.177741	-0.265595	-0.80441	-1.23802	-1.40027	-1.52291	-1.73923	-1.46313
ASF2	-0.00613795	0.094476	0.0568298	0.0029539	0.0326119	0.139139	0.30409	0.583378	0.350613	0.416391	0.459849	0.473749	0.434342	0.388796	0.422127	0.556901
YDL196W	0.691445	0.886158	0.794319	0.586042	0.528233	0.571533	0.708624	0.735011	0.318065	0.40179	0.401375	0.421462	0.558998	0.695583	0.806494	0.775538
SEC31	-0.488551	-0.591659	-0.632744	-0.602542	-0.539018	-0.45037	-0.401097	-0.16589	-0.638038	-0.751891	-0.594461	-0.342962	-0.232448	-0.206169	-0.324123	-0.18873
SNF3	0.219268	0.329873	0.348484	0.316383	0.256597	0.225008	0.277519	0.473795	0.208712	0.317711	0.370523	0.386999	0.369606	0.326389	0.251459	0.33286
NUS1	0.171784	0.352011	0.448724	0.534463	0.724898	1.02216	1.4689	1.59658	0.0855872	0.303582	0.451888	0.562921	0.663476	0.793126	0.9437	1.20202
ARF1	-1.04441	-1.56036	-1.71317	-1.66726	-1.6112	-1.48902	-1.29837	-1.01344	-0.978853	-1.20948	-1.21438	-1.1082	-1.17912	-1.23641	-1.18326	-0.665574
RPL35A	-0.216006	-0.346819	-0.41234	-0.365858	-0.144502	0.0370067	-0.0124515	-0.178873	-0.525102	-0.759492	-0.590482	-0.369265	-0.500227	-0.680361	-0.636341	-0.660694
UFD2	-0.0467398	-0.0808534	-0.151681	-0.218334	-0.226145	-0.149874	0.0463805	0.182967	-0.164773	-0.175368	-0.0350666	0.109097	0.0880028	0.0237854	-0.0242044	0.0978143
RBS1	0.0658064	0.00601937	-0.142406	-0.243683	-0.206825	-0.15735	-0.194262	0.0353954	-0.129773	-0.227764	-0.193542	-0.147721	-0.250321	-0.361476	-0.358062	-0.257213
PPH22	0.0584189	0.164124	0.253338	0.313924	0.284819	0.230514	0.180946	0.442259	-0.0331861	0.0648901	0.217931	0.338593	0.304727	0.230123	0.180739	0.269242
YDL186W	-0.0577135	-0.148564	-0.173614	-0.160297	0.21274	0.857721	1.96637	0.305294	-0.151103	-0.156335	-0.222597	-0.264631	-0.396673	-0.268055	0.382418	2.56568
YDL187C	0.716486	0.828161	0.767083	0.626917	0.581672	0.532148	0.439343	0.206305	0.240818	0.324555	0.388658	0.416881	0.400829	0.337792	0.207209	0.270944
YDL185C-A	-0.0332478	-0.0241584	-0.0501799	-0.053002	0.0670929	0.144114	-0.016633	-0.252464	0.384456	0.455357	0.221528	-0.0211808	0.0491278	0.187258	0.246175	0.0542589
TFP1	-0.358435	-0.33805	-0.248021	-0.169564	-0.243789	-0.351877	-0.473758	-0.30086	-0.774007	-0.878082	-0.774155	-0.564388	-0.376908	-0.294553	-0.504216	-0.72115
RPL41A	-2.12577	-2.71216	-2.62424	-2.24128	-2.03195	-1.89137	-1.94115	-1.78618	-0.985638	-1.04731	-0.969486	-0.918922	-1.20051	-1.38234	-1.15523	-0.70889
YDL183C	-0.315634	-0.383504	-0.375883	-0.318252	-0.239998	-0.139771	-0.0636508	0.0635238	0.306988	0.435279	0.446722	0.401242	0.314597	0.290023	0.421776	0.849042
LYS20	-0.412732	-0.624287	-0.327088	0.182689	0.587987	0.836474	0.840691	0.955615	-0.126092	-0.205497	-0.212681	-0.147217	-0.0160748	0.104482	0.127282	0.237294
SUT460	0.686776	0.586753	0.293988	-0.0081393	-0.115001	-0.151345	-0.121696	0.0251423	0.793292	0.809057	0.668035	0.486693	0.398215	0.310397	0.237083	0.188904
INH1	-0.35956	-0.486921	-0.568215	-0.62747	-0.761263	-0.894907	-1.02918	-0.649601	-0.574928	-0.578559	-0.529558	-0.510018	-0.697804	-0.886139	-0.982289	-0.781275
YDL180W	-0.194784	-0.344562	-0.483542	-0.557703	-0.510793	-0.400862	-0.26829	-0.186523	-0.356164	-0.439876	-0.408744	-0.320941	-0.297251	-0.29939	-0.328845	-0.117785
PCL9	0.308704	0.215573	0.118287	-0.143775	-0.75146	-1.28058	-1.21815	-1.18388	-0.183419	-0.368664	-0.500519	-0.609679	-0.79718	-1.03084	-1.28167	-1.22296
DLD2	-0.987028	-1.27859	-1.42495	-1.46771	-1.51987	-1.51497	-1.4543	-1.26586	-0.792287	-0.9994	-0.956433	-0.827657	-0.833462	-0.879524	-0.970258	-0.927874
YDL177C	0.0308813	0.00483859	0.0164077	0.0447705	0.0636432	0.0985835	0.17134	0.42151	-0.102357	-0.107816	-0.03097	0.00334226	-0.2177	-0.39811	-0.25211	0.125012
YDL176W	0.428639	0.595412	0.703061	0.777293	0.864727	0.954092	1.05816	1.17471	0.0883652	0.176304	0.245753	0.32068	0.403206	0.479771	0.543208	0.635971
AIR2	0.113628	0.0678997	-0.069009	-0.203574	-0.271203	-0.316409	-0.369857	-0.177646	0.280624	0.361989	0.370671	0.322172	0.160823	-0.027069	-0.135025	0.0927173
DLD1	-0.504851	-0.836635	-1.07826	-1.25094	-1.41708	-1.53985	-1.62846	-1.35067	-0.42842	-0.647617	-0.827971	-0.970324	-1.10118	-1.2455	-1.4596	-1.59435
YDL173W	-0.245382	-0.315819	-0.258258	-0.179223	-0.277994	-0.432391	-0.591535	-0.214733	0.373975	0.45472	0.427307	0.321695	0.167866	0.0123562	-0.0552436	-0.170283
YDL172C	0.0322191	-0.00665095	0.0843936	0.183046	0.247109	0.419817	0.94372	0.743532	0.070114	0.00764031	0.00166879	0.0392116	0.147319	0.326312	0.588381	0.874596
GLT1	1.03989	1.47512	1.4881	1.34902	1.30856	1.20462	0.907749	0.983223	0.953966	1.13297	1.02612	0.875971	0.960791	1.04787	1.00301	1.08718
UGA3	1.92924	2.23031	1.9106	1.37552	1.04797	0.738252	0.472926	0.584096	2.01182	2.4008	2.11095	1.59672	1.3299	1.03424	0.642216	0.530398
UGX2	0.335295	0.713074	0.919851	1.00106	0.974919	0.956553	1.01586	1.2534	0.79263	1.1248	1.24718	1.27787	1.34031	1.38093	1.39419	1.45116
SFA1	0.173501	0.349375	0.485618	0.58982	0.617399	0.625839	0.636416	1.0125	0.00682034	0.202306	0.459587	0.695914	0.780664	0.774025	0.677362	0.789969
NRP1	-1.52071	-1.93049	-1.8268	-1.48137	-1.20013	-0.933983	-0.737213	-0.749078	-1.66413	-1.9787	-1.69209	-1.2491	-1.1956	-1.16737	-1.00836	-0.700753
FAP7	-0.437249	-0.576535	-0.509949	-0.35181	-0.271616	-0.222149	-0.191265	-0.0124456	-0.399599	-0.407004	-0.35373	-0.319095	-0.385309	-0.410852	-0.29568	-0.389896
CDC36	0.0516491	0.00775817	0.0143884	0.0185872	-0.0563851	-0.143953	-0.200217	-0.00339214	0.104135	0.201184	0.161631	0.1003	0.117648	0.140504	0.100722	0.0843837
CDC9	-0.623005	-0.818964	-0.775511	-0.610724	-0.465325	-0.306911	-0.17359	0.0761261	-0.791919	-0.954284	-0.765464	-0.485987	-0.429448	-0.437972	-0.454227	-0.411311
YDL163W	-0.0278211	-0.0630322	-0.107674	-0.131798	-0.0677985	-0.0150795	-0.119999	-0.131013	-0.453812	-0.652576	-0.677961	-0.623041	-0.537639	-0.461589	-0.481672	-0.671508
YDL162C	-0.155249	-0.13382	-0.0884198	-0.0395048	-0.015806	0.0171658	0.0773082	0.135216	0.0998903	0.0364098	-0.00176961	-0.0211892	-0.0228874	0.00852262	0.168678	0.2551
ENT1	-0.495769	-0.619486	-0.739142	-0.836445	-0.96671	-1.05437	-1.10066	-0.736726	-0.162692	-0.214989	-0.156205	-0.107964	-0.244273	-0.396391	-0.400691	-0.372157
YDL160C-A	-0.119955	-0.122134	-0.00122029	0.105675	0.0651215	0.00762632	0.0239442	0.0790792	0.185601	0.263844	0.502379	0.643972	0.419313	0.149569	0.118428	0.201132
DHH1	-0.158002	-0.251816	-0.374245	-0.457684	-0.440713	-0.364452	-0.262804	-0.149665	-0.175218	-0.216233	-0.0625406	0.0980152	0.0419516	-0.0745134	-0.160831	-0.0115074
STE7	0.129706	0.275819	0.375961	0.38794	0.224059	0.0513056	-0.0204864	0.246198	0.237067	0.422605	0.526718	0.55412	0.478127	0.361646	0.254471	0.214711
YDL159C-B	0.111464	0.0359627	0.115856	0.277166	0.443187	0.450663	0.152053	-0.233451	0.318709	0.223849	0.0790731	-0.0426257	-0.0192682	0.0609004	0.216814	0.0539449
YDL158C, YDL157C	-0.841706	-1.2573	-1.18086	-0.946421	-0.929651	-0.908102	-0.714476	-0.339646	-0.750456	-0.976299	-0.934021	-0.835532	-0.958069	-1.0374	-0.879784	-0.59876
YDL156W	-0.0805178	-0.0570984	-0.0430299	0.02425	0.179532	0.363708	0.510475	0.833722	-0.484602	-0.639828	-0.533535	-0.321787	-0.188197	-0.110839	-0.119978	-0.0667842
CLB3	-0.121324	-0.236559	-0.354328	-0.40592	-0.234989	0.0701935	0.48698	0.344139	-0.461175	-0.519323	-0.386705	-0.21757	-0.223848	-0.234481	-0.148302	0.159722
MSH5_a	0.463808	0.552729	0.46734	0.489868	1.09312	1.97395	3.03407	3.00483	0.0441917	0.102728	0.210636	0.373795	0.555372	0.852521	1.39977	2.1301
MSH5_b	0.0434251	0.0501329	0.0483056	0.103243	0.423573	0.97465	1.82621	1.79393	0.211843	0.374263	0.479218	0.587362	0.729316	0.947938	1.30607	1.86522
SAS10	-2.29328	-2.74706	-2.34073	-1.62464	-1.24079	-1.00617	-1.0024	-1.00256	-1.11425	-1.28365	-0.935097	-0.507749	-0.537079	-0.592354	-0.351724	-0.177794
YDL152W	-0.121419	-0.0820438	0.0332394	0.128398	0.0871052	0.0148392	-0.032684	0.0186846	0.074078	0.147948	0.109902	0.0413924	0.0651943	0.138026	0.256205	0.0159417
RPC53	-0.927661	-1.07849	-0.886701	-0.550164	-0.284111	-0.0055629	0.289046	0.384985	-0.552862	-0.70064	-0.540687	-0.312971	-0.320252	-0.304729	-0.0518999	0.263082
BUD30	-0.135087	-0.0413923	0.0837638	0.153635	0.0464883	-0.0841232	-0.124874	-0.0743308	-0.00754198	-0.168882	-0.300303	-0.357776	-0.265824	-0.174261	-0.195269	-0.255084
ATG9	0.499732	0.786004	0.908914	0.961142	1.06196	1.1999	1.38584	1.47937	0.416202	0.633246	0.798391	0.905301	0.945896	0.969043	1.01083	1.20671
NOP14	-2.59304	-3.1908	-2.83863	-2.11322	-1.70495	-1.40069	-1.22208	-1.12638	-1.55768	-1.71168	-1.23762	-0.671729	-0.678194	-0.762664	-0.643305	-0.440344
RPN5	-0.215407	-0.213329	-0.131903	-0.00818016	0.114492	0.257589	0.416999	0.566352	0.0692888	0.197027	0.368237	0.482567	0.395087	0.303905	0.380576	0.56198
LDB17	0.0662093	-0.0285058	-0.297832	-0.578288	-0.703924	-0.795073	-0.948487	-0.992726	-0.0689528	-0.116376	-0.071598	-0.0276962	-0.155472	-0.405202	-0.819732	-0.640943
COP1	-0.609383	-0.830274	-0.962835	-1.01705	-1.03727	-1.0068	-0.957969	-0.7626	-0.847239	-1.07012	-0.996949	-0.81133	-0.750044	-0.764145	-0.90848	-0.925438
YDL144C	0.000305071	0.0380585	0.0533088	0.0364658	-0.0792095	-0.207037	-0.315259	0.054306	-0.0661281	-0.0704698	-0.0984832	-0.119883	-0.118018	-0.129811	-0.187186	-0.264424
CCT4	-0.549657	-0.683275	-0.615956	-0.473927	-0.400131	-0.298278	-0.110251	0.000847979	-0.752175	-0.894666	-0.734886	-0.482647	-0.363158	-0.296131	-0.303979	-0.302039
CRD1	-0.331181	-0.419424	-0.446544	-0.458078	-0.534073	-0.645801	-0.848831	-0.719913	0.298779	0.365695	0.364394	0.292245	0.105768	-0.103378	-0.234752	-0.111727
BPL1	0.189365	0.117089	-0.0102381	-0.141186	-0.249888	-0.331692	-0.34476	-0.131063	-0.0448569	-0.0843324	-0.115137	-0.139857	-0.200394	-0.297677	-0.451196	-0.377216
RPO21	-0.333513	-0.446141	-0.434532	-0.362349	-0.34693	-0.364162	-0.432969	-0.25609	-0.689988	-0.807284	-0.604685	-0.321464	-0.245221	-0.289554	-0.49494	-0.504616
SCM3	-0.244464	-0.164707	-0.0385007	0.0809119	0.0803074	0.0447083	-0.0216268	0.220634	0.219801	0.387008	0.444768	0.403436	0.252123	0.189155	0.427699	0.616996
RGT2	0.897296	1.21082	1.21314	1.10185	1.06754	1.03753	0.980888	1.24216	0.0482173	-0.0203328	-0.0321723	0.0382259	0.210411	0.344542	0.289371	0.443672
ARF2	-0.016473	0.025682	0.0294951	-0.0153048	-0.163506	-0.288487	-0.298707	-0.0687714	-0.0184635	0.0982208	0.114978	0.0650846	-0.0595893	-0.131094	-0.0535833	0.133937
RPL35B	-0.571775	-0.650932	-0.556696	-0.27659	0.211371	0.690537	0.93579	0.904081	-0.668335	-0.669194	-0.386427	-0.0185104	0.138841	0.295031	0.588742	1.01553
RDI1	-0.513133	-0.669346	-0.634243	-0.517544	-0.45764	-0.366755	-0.21117	0.106663	-0.521292	-0.515016	-0.270636	-0.0138071	-0.0344987	-0.0778404	0.0239703	0.220425
PPH21	-0.125352	-0.174896	-0.19232	-0.191899	-0.215079	-0.22974	-0.229158	-0.0262385	-0.117517	-0.0790047	0.0143628	0.0982375	0.0940808	0.0545766	-0.00539819	-0.0493991
RPL41B	-1.6311	-2.24406	-1.97746	-1.41217	-1.21865	-1.15766	-1.17074	-0.680135	-0.147167	-0.0177416	0.0189604	-0.101994	-0.618832	-0.988133	-0.643257	-0.0943936
YDL133W	0.258197	0.302295	0.247498	0.140523	-0.010851	-0.138225	-0.181092	0.173242	0.408284	0.567882	0.618593	0.583021	0.445094	0.261826	0.0946853	0.131245
CDC53	0.307749	0.434784	0.427059	0.392697	0.43754	0.529441	0.661942	0.870904	0.0938965	0.207089	0.37223	0.494705	0.440266	0.357607	0.367401	0.557848
LYS21	0.0132981	-0.243314	-0.414672	-0.426084	-0.194942	0.00905388	-0.0182456	0.0854746	-0.24059	-0.382948	-0.470539	-0.47125	-0.324566	-0.186946	-0.222652	-0.379215
STF1	-0.426946	-0.439135	-0.408418	-0.414747	-0.634524	-0.845392	-0.921698	-0.525614	-0.137506	0.0324517	0.0905084	-0.0259579	-0.485733	-0.823543	-0.584918	-0.314819
RPP1B	-2.69216	-3.53531	-3.45278	-2.90649	-2.39759	-1.91152	-1.67565	-1.41887	-1.68601	-2.26342	-2.10429	-1.6781	-1.54457	-1.53884	-1.64116	-1.67764
YDL129W	0.0749687	0.169806	0.241707	0.342192	0.471355	0.568213	0.545994	0.807513	0.357974	0.448609	0.49516	0.520668	0.559037	0.588043	0.579463	0.719311
SUT461	-0.0386159	0.0333237	0.0418387	0.0212386	0.0570418	0.160357	0.363672	0.163743	-0.00608903	0.0224408	-0.0598335	-0.130496	-0.0972129	-0.020745	0.0470465	0.269678
VCX1	0.599068	0.765471	0.622559	0.317241	-0.031885	-0.33816	-0.497187	-0.309197	0.182755	0.189678	0.158563	0.107343	0.0578916	-0.0548717	-0.298218	-0.399305
PCL2	0.116906	-0.027903	-0.326035	-0.70513	-1.03644	-1.2084	-1.0524	-1.07053	-0.34753	-0.415413	-0.582322	-0.770552	-0.975783	-1.14457	-1.24362	-1.12358
CDC48	0.0471277	0.120185	0.20177	0.279498	0.308465	0.314363	0.299421	0.474836	-0.112327	-0.0292487	0.0879047	0.214935	0.339861	0.40708	0.314803	0.140723
HNT1	-0.164224	-0.155921	-0.117467	-0.104642	-0.201208	-0.264869	-0.183473	0.0245476	0.177639	0.264461	0.218365	0.126629	0.0733001	0.0402436	0.0240635	-0.0095759
YDL124W	-0.0513953	0.136941	0.280297	0.372044	0.298105	0.140759	-0.115143	0.217052	-0.15134	0.0127553	0.100633	0.160957	0.220279	0.209926	0.00275292	-0.250324
SNA4	0.675061	1.00534	1.16237	1.18647	1.08199	0.960307	0.939991	1.23809	0.608817	0.808889	1.00483	1.14802	1.17387	1.09114	0.91869	0.994468
UBP1	-0.596533	-0.747421	-0.751946	-0.672948	-0.570931	-0.426941	-0.262933	-0.26905	-0.729312	-0.782976	-0.589046	-0.359218	-0.401794	-0.470511	-0.418568	-0.159677
YDL121C	-1.45364	-1.90845	-1.69942	-1.29643	-1.25844	-1.34809	-1.51148	-1.31599	-0.572598	-0.498122	-0.438363	-0.445271	-0.651564	-0.832569	-0.852016	-0.861551
YFH1	-0.777369	-1.05809	-1.24379	-1.34106	-1.41562	-1.48034	-1.59447	-1.48832	-0.703254	-0.865878	-0.856043	-0.849245	-1.12328	-1.34138	-1.20899	-0.925991
YDL119C	-0.0221182	-0.0789312	-0.257404	-0.469593	-0.638418	-0.757102	-0.853459	-0.661161	-0.179883	-0.235439	-0.232749	-0.23626	-0.366593	-0.505148	-0.544177	-0.528402
YDL118W	-0.214694	-0.190603	-0.212997	-0.232496	-0.23593	-0.248616	-0.317551	-0.320478	-0.162584	-0.392808	-0.463926	-0.441573	-0.359576	-0.286519	-0.324963	-0.28378
CYK3	0.162534	0.0777483	0.0260381	-0.0651136	-0.242525	-0.36203	-0.238522	-0.150322	-0.5481	-0.753891	-0.766885	-0.713366	-0.806062	-0.908566	-0.937754	-0.682825
NUP84	-0.301845	-0.448525	-0.516124	-0.549273	-0.610231	-0.63479	-0.580043	-0.430103	-0.376187	-0.42078	-0.342984	-0.260024	-0.351304	-0.469356	-0.534566	-0.38273
IWR1	-0.402789	-0.39177	-0.324165	-0.204897	-0.0715617	0.079513	0.223305	0.335734	0.35326	0.632659	0.827358	0.877589	0.663872	0.507564	0.735339	1.06735
YDL114W	-0.115203	-0.0473846	-0.0740312	-0.0883713	0.269859	0.833682	1.64109	0.277289	0.152978	0.218276	0.135392	0.0569813	0.000563624	0.11795	0.547264	1.97965
ATG20	-0.0974739	-0.00207417	0.046066	0.043136	-0.0765923	-0.187772	-0.231577	0.0648142	0.512177	0.708684	0.767381	0.7245	0.584124	0.430773	0.376925	0.441413
TRM3	-1.22616	-1.5046	-1.26627	-0.865319	-0.745685	-0.709021	-0.697833	-0.526607	-0.866718	-1.02793	-0.804815	-0.505991	-0.501914	-0.5883	-0.692259	-0.655378
RRP42	-0.0976277	-0.0986939	-0.064898	-0.0648994	-0.21417	-0.375573	-0.470255	-0.240679	-0.0339419	0.0910144	0.204186	0.248773	0.115798	-0.0725101	-0.192671	-0.320909
TMA17	0.538418	0.867464	0.940965	0.906909	0.907771	0.965634	1.11034	1.39268	1.02408	1.40723	1.38347	1.1937	1.11066	1.09992	1.22536	1.27784
YDL109C	0.471585	0.608125	0.600691	0.551467	0.598078	0.701752	0.893048	0.926202	0.326655	0.411276	0.441221	0.444881	0.431607	0.399501	0.362376	0.4856
KIN28	-0.00649605	-0.0563846	0.0231564	0.126912	0.133404	0.11766	0.152535	0.340038	0.119122	0.259536	0.301533	0.273406	0.163858	0.0916779	0.175892	0.295599
MSS2	-0.63045	-0.922692	-1.03324	-1.03264	-1.0133	-0.970899	-0.933594	-0.859853	-0.548907	-0.578301	-0.495841	-0.423713	-0.61796	-0.791478	-0.76627	-0.30742
PHO2	-0.11769	-0.0975324	-0.111183	-0.128551	-0.132377	-0.0884978	0.0299857	0.159992	0.0179738	0.0648645	0.238522	0.367393	0.252645	0.133924	0.219759	0.400658
NSE4	0.333696	0.513974	0.610951	0.700412	0.874628	1.06536	1.20989	1.41553	-0.0767107	0.0584218	0.272991	0.461442	0.511286	0.581012	0.783573	0.963146
QRI7	-0.794417	-1.06802	-1.09231	-0.993966	-0.932197	-0.892077	-0.913022	-0.971767	-0.365417	-0.426583	-0.388723	-0.320173	-0.368952	-0.431758	-0.44324	-0.269422
QRI1	-0.493638	-0.650639	-0.750379	-0.771164	-0.653424	-0.415058	-0.0663512	-0.0511834	-0.602529	-0.730154	-0.613822	-0.424588	-0.357189	-0.286655	-0.211076	0.0603222
POL3	-0.331745	-0.338764	-0.226397	-0.0503877	0.116658	0.292927	0.458112	0.603669	-0.443486	-0.477392	-0.32666	-0.101015	0.0720831	0.183957	0.153017	0.141164
DUN1	-0.479404	-0.671078	-0.736808	-0.685761	-0.527054	-0.299061	-0.0775998	0.198113	-0.885066	-1.17819	-1.04875	-0.749982	-0.607355	-0.496352	-0.377771	0.0150155
GET3	-0.294999	-0.514817	-0.503311	-0.371779	-0.241277	-0.11345	0.00817059	0.194953	-0.447035	-0.552024	-0.419504	-0.197161	-0.0378413	0.0532213	0.0169549	-0.0721568
BUG1	-0.808146	-1.05263	-1.01741	-0.842792	-0.737401	-0.656833	-0.610733	-0.400219	-0.11785	-0.116391	0.00390917	0.0524526	-0.190509	-0.342445	-0.0509882	0.224742
SNU23	-0.351718	-0.452427	-0.474027	-0.439209	-0.389551	-0.294632	-0.12032	0.0344814	-0.237963	-0.157571	-0.0786791	-0.0751763	-0.272615	-0.413487	-0.306585	-0.04015
RPN6	-0.31104	-0.369246	-0.336103	-0.254283	-0.190691	-0.0911543	0.0886036	0.245041	-0.0854097	0.0050197	0.0947792	0.148679	0.10468	0.0704163	0.0986381	0.287609
PMT1	-0.507207	-0.761046	-0.954904	-1.06759	-1.08194	-0.989122	-0.785388	-0.62553	-0.763916	-1.0337	-1.06823	-0.962976	-0.844777	-0.773323	-0.882108	-0.870504
OPI6	0.0993329	0.215282	0.218476	0.177302	0.163171	0.149045	0.0677935	0.167227	0.122235	0.191057	0.0460508	-0.101369	-0.0308832	0.0339522	-0.0853909	-0.370532
YDL094C	0.228262	0.341106	0.347304	0.313466	0.299294	0.303731	0.325394	0.576937	0.181828	0.0759426	0.166915	0.30986	0.387426	0.329994	0.0732885	-0.0855171
PMT5	-0.0941566	-0.112745	-0.198553	-0.284972	-0.271975	-0.133204	0.16193	0.325895	-0.625251	-0.772191	-0.720605	-0.573005	-0.452493	-0.347889	-0.332745	-0.218543
SRP14	-0.822715	-1.19742	-1.24651	-1.14929	-1.14753	-1.12415	-1.04265	-0.520921	-0.0222758	0.00682322	0.0657937	-0.00151843	-0.420045	-0.763415	-0.620348	-0.33938
UBX3	-0.114447	-0.133446	-0.168482	-0.199533	-0.213481	-0.182667	-0.106731	0.0902773	0.156705	0.277566	0.384775	0.427847	0.309581	0.197335	0.237139	0.478965
RAM1	0.289248	0.47767	0.554477	0.539946	0.433848	0.360701	0.440492	0.684592	0.313422	0.394843	0.392087	0.369276	0.357834	0.308387	0.186096	0.295567
YDL089W	0.271784	0.348275	0.196353	-0.0208349	-0.148484	-0.182862	-0.0896451	0.127962	-0.0261783	0.0361878	0.183016	0.295375	0.191108	0.032652	-0.0566875	0.130087
ASM4	-0.519301	-0.672695	-0.73464	-0.734069	-0.729912	-0.673845	-0.561706	-0.358346	-0.374114	-0.426177	-0.308863	-0.163081	-0.185324	-0.236453	-0.250546	-0.0243829
LUC7	0.225976	0.377202	0.404048	0.402603	0.489055	0.666325	0.967647	1.1392	-0.0528128	-0.0675432	-0.0322817	0.0621102	0.205999	0.308602	0.279736	0.301509
YDL086W	0.180127	0.364058	0.375069	0.304408	0.171417	0.0312259	-0.118814	0.231409	-0.0674665	0.127803	0.232798	0.298394	0.352782	0.324202	0.0878879	-0.164208
YDL086C-A	0.0808497	0.137966	0.114329	0.00858264	-0.158197	-0.320575	-0.391903	-0.572367	-0.205182	-0.281419	-0.475033	-0.64826	-0.6531	-0.60188	-0.551339	-0.843413
YDL085C-A	-0.100452	-0.254755	-0.391963	-0.523749	-0.679444	-0.831274	-0.957729	-0.921066	0.631382	0.712373	0.496226	0.179017	-0.0503124	-0.269103	-0.493698	-0.62156
NDE2	0.912219	1.14777	1.16536	1.09212	1.05774	1.0136	0.952829	1.22879	0.893422	1.05961	0.935806	0.734862	0.710264	0.675211	0.528606	0.452228
SUB2	-0.671324	-0.972979	-1.11877	-1.17356	-1.23746	-1.24809	-1.20092	-0.953358	-0.914597	-1.17064	-1.17878	-1.07861	-1.0569	-1.08935	-1.24971	-1.31479
RPS16B	-0.816071	-1.04225	-1.13949	-1.09363	-0.860693	-0.542916	-0.287902	-0.280007	-1.31743	-1.58487	-1.56219	-1.43535	-1.43033	-1.3114	-0.954232	-0.774418
RPL13A	-1.09705	-1.48322	-1.62362	-1.51494	-1.06755	-0.603131	-0.425406	-1.03757	-1.40805	-1.9801	-1.96234	-1.69747	-1.55126	-1.39472	-1.11543	-1.18487
RPP1A	-2.03757	-2.77614	-2.83887	-2.53349	-2.20568	-1.88842	-1.77202	-1.69605	-1.70721	-2.13437	-2.07076	-1.76329	-1.567	-1.42794	-1.42202	-1.36252
THI3	0.61519	0.662926	0.553319	0.423197	0.450788	0.531744	0.670368	0.731412	0.249321	0.291355	0.283698	0.268	0.2492	0.219243	0.182344	0.425096
MRK1	0.478749	0.659136	0.624513	0.516225	0.488552	0.500508	0.546405	0.600395	0.575863	0.790301	0.758189	0.648445	0.54863	0.446461	0.358593	0.743658
SUT043	-0.278472	-0.3824	-0.431852	-0.455698	-0.530624	-0.597639	-0.628169	-0.461387	-0.194793	-0.449646	-0.428816	-0.299103	-0.249296	-0.277811	-0.372081	-0.28397
SUT044	-0.0235599	-0.045145	-0.0937527	-0.145735	-0.159484	-0.167659	-0.221287	-0.263216	0.23424	0.289044	0.233132	0.129715	0.0118501	-0.0841168	-0.0532605	-0.0406612
MDH3	0.0889297	0.0933206	0.00912493	-0.0900103	-0.161228	-0.201778	-0.221445	0.0658088	0.0259123	0.0914933	0.0830959	0.0660965	0.100149	0.109985	0.0109404	-0.0571244
VAM6	-0.0261709	-0.00998253	-0.0518247	-0.09142	-0.081916	-0.00315983	0.166968	0.412986	0.112705	0.142068	0.227364	0.297563	0.25597	0.192345	0.176801	0.324755
SUT045	-0.404063	-0.591701	-0.508119	-0.347051	-0.333356	-0.439815	-0.700411	-0.839154	0.282192	0.263286	0.219554	0.133414	0.0400239	-0.0434018	-0.0955477	-0.0998065
RXT3	0.183787	0.202716	0.105727	-0.0380611	-0.183465	-0.275496	-0.223957	-0.0393947	0.27304	0.40486	0.410337	0.347122	0.232515	0.116138	0.0481159	0.175722
RPL31A	-0.138254	-0.154743	-0.291256	-0.380843	-0.178688	-0.0120807	-0.272719	-0.699829	-0.431987	-0.459086	-0.430029	-0.406848	-0.40395	-0.286817	0.0673409	-0.0845743
SNR63	-0.325912	-0.418128	-0.410942	-0.442631	-0.689698	-0.986766	-1.14298	-1.44664	-0.549503	-0.420164	-0.400335	-0.453401	-0.652581	-0.855158	-1.00427	-0.936467
SUT046	-0.16199	-0.176412	-0.134614	-0.0744951	-0.0257503	0.00831143	0.0206687	-0.101078	-0.0371305	-0.0486033	-0.114211	-0.154126	-0.0859118	-0.0189691	-0.0564131	-0.0766946
BRE1	-0.242871	-0.295728	-0.316941	-0.306474	-0.271667	-0.187638	-0.0551845	0.134021	-0.309858	-0.322895	-0.239922	-0.147729	-0.202199	-0.251023	-0.182797	0.0299985
YDL073W	0.568654	0.7001	0.661079	0.587906	0.63185	0.69574	0.725621	0.915813	-0.0317641	-0.102124	-0.026749	0.0710506	0.0340951	-0.035469	-0.0586271	0.149662
YET3	0.253502	0.404143	0.43228	0.385126	0.232549	0.0378073	-0.172179	0.139937	0.462862	0.658828	0.732246	0.716301	0.6312	0.470464	0.231813	0.152249
SUT047	0.536625	0.613692	0.487665	0.329025	0.287884	0.292825	0.371884	0.523372	0.473001	0.648848	0.460188	0.210157	0.192561	0.281316	0.436826	0.521975
YDL071C	0.257918	0.297062	0.216834	0.118059	0.0740809	0.0457822	0.0478911	0.161541	-0.126178	-0.143336	-0.131167	-0.0809051	0.0602792	0.150746	0.0361701	-0.242844
BDF2	0.480648	0.553529	0.518723	0.443196	0.403513	0.414195	0.551376	0.757095	0.467194	0.663377	0.712853	0.666796	0.538512	0.394416	0.32939	0.369359
CBS1	-0.236087	-0.485274	-0.726695	-0.881599	-0.907281	-0.877747	-0.844804	-0.570547	-0.268374	-0.365432	-0.315357	-0.269048	-0.415718	-0.562116	-0.610207	-0.329647
YDL068W	0.0509885	0.1528	0.209814	0.213415	0.0902131	-0.045377	-0.0653745	0.0790914	0.0937461	0.0900163	0.0599922	0.0625836	0.15938	0.229878	0.160802	0.177473
COX9	-0.370904	-0.493362	-0.621472	-0.691414	-0.709713	-0.725396	-0.838779	-0.552217	-0.565267	-0.58227	-0.685021	-0.803836	-0.911949	-0.926994	-0.829566	-0.707733
IDP1	-0.290204	-0.51746	-0.683413	-0.765513	-0.801725	-0.859546	-1.03103	-0.778985	-0.484371	-0.690329	-0.837589	-0.895522	-0.864853	-0.872154	-1.09728	-1.14011
PEX19	-0.80255	-0.942216	-0.904223	-0.768323	-0.677435	-0.560547	-0.441904	-0.135699	-0.221213	-0.064557	0.133917	0.218638	-0.0786435	-0.276041	0.0630341	0.566405
UBC9	-0.0984796	-0.201547	-0.275653	-0.322278	-0.341416	-0.288209	-0.12762	0.156208	-0.35303	-0.438846	-0.304531	-0.170889	-0.376922	-0.570359	-0.461926	0.0685593
YDL063C	-1.69629	-2.16381	-1.95603	-1.41689	-0.889574	-0.389287	-0.0468337	-0.0364737	-1.92368	-2.28661	-1.75491	-1.03093	-0.919305	-0.886198	-0.630609	-0.257404
YDL062W	-0.0770399	-0.0277767	0.0756492	0.122646	0.0716064	0.0727867	0.296666	-0.0380951	0.209348	0.108263	0.0629693	0.0525192	0.0845475	0.153673	0.305576	0.405752
RPS29B	-0.775761	-1.00887	-0.900777	-0.663153	-0.502665	-0.327248	-0.138973	0.0739878	-0.449585	-0.575511	-0.425847	-0.220152	-0.217128	-0.234997	-0.186988	0.0924597
TSR1	-1.63086	-1.7978	-1.40078	-0.848776	-0.658223	-0.534161	-0.381207	-0.159889	-1.06605	-1.19525	-0.863	-0.443318	-0.36746	-0.332165	-0.187425	-0.0310309
RAD59	-0.0948128	-0.100982	-0.0580212	-0.0315276	-0.0700475	-0.0216118	0.26945	0.410307	0.258082	0.326438	0.416872	0.422234	0.214577	0.0461264	0.209671	0.3378
USO1	-0.295796	-0.370158	-0.358709	-0.302204	-0.293877	-0.286892	-0.284632	0.0178619	-0.147119	-0.13128	0.0247821	0.140272	-0.00905697	-0.177965	-0.173888	-0.0852446
YDL057W	0.291136	0.579934	0.75691	0.816746	0.716957	0.604697	0.581997	0.810371	0.305937	0.418258	0.511146	0.578408	0.629208	0.637971	0.581426	0.537932
MBP1	-0.0885264	-0.119102	-0.165336	-0.197452	-0.228878	-0.249721	-0.272529	-0.045834	-0.050765	-0.0594305	0.0614598	0.183478	0.128166	0.0326213	0.00124164	0.174726
PSA1	-0.825511	-1.2362	-1.51191	-1.789	-2.30185	-2.73531	-2.79032	-2.63126	-1.32472	-1.83067	-2.0585	-2.1243	-2.26558	-2.43418	-2.69326	-2.52948
MCH1	1.28096	1.50043	1.32144	1.05245	1.12882	1.3688	1.79351	1.7849	1.18574	1.40304	1.30773	1.10856	1.05027	1.03705	1.08766	1.35506
PBP4	-0.481247	-0.700463	-0.787957	-0.792852	-0.767805	-0.643536	-0.334834	-0.148623	-0.21423	-0.262855	-0.231846	-0.167966	-0.186665	-0.228593	-0.287718	0.0746773
SLC1	-0.375742	-0.595061	-0.701571	-0.71926	-0.716426	-0.673047	-0.578616	-0.285528	-0.525067	-0.792662	-0.900393	-0.881739	-0.802997	-0.741344	-0.814174	-0.697429
LHP1	-1.66686	-2.04838	-1.81665	-1.38688	-1.21803	-1.07351	-0.88999	-0.828442	-1.2279	-1.40666	-1.20056	-0.892424	-0.869997	-0.86672	-0.758672	-0.55235
YDL050C	-0.145968	-0.243994	-0.279593	-0.234709	-0.10297	-0.02234	-0.136998	-0.13718	-0.0768454	-0.17529	-0.219596	-0.178057	0.0171493	0.128233	-0.0888805	-0.301108
KNH1	-0.00575567	-0.0924346	-0.139312	-0.0772136	0.122346	0.25786	0.126757	0.329908	-0.955205	-1.0245	-0.836957	-0.553274	-0.391619	-0.242097	-0.13099	0.0507579
STP4	-0.52945	-0.720505	-0.77884	-0.716484	-0.529761	-0.270515	-0.00744251	0.109137	-1.32629	-1.62056	-1.40561	-1.00367	-0.791794	-0.563944	-0.286524	0.202303
SIT4	-0.323046	-0.383902	-0.374626	-0.338842	-0.364094	-0.369199	-0.308579	-0.0975825	-0.441756	-0.496065	-0.35703	-0.185897	-0.195928	-0.271138	-0.369367	-0.30565
SUT462	-0.00156371	-0.0150448	0.0394034	0.10456	0.10723	0.0537416	-0.0686399	-0.021458	0.367369	0.646759	0.787568	0.812301	0.721404	0.529865	0.229975	0.0495514
NPC2	0.465991	0.614734	0.556935	0.403364	0.259327	0.16244	0.173978	0.367845	0.0539168	0.159183	0.215903	0.247098	0.248473	0.195172	0.0115213	0.0710098
MRP10	-1.10039	-1.46362	-1.48324	-1.39941	-1.56141	-1.76228	-1.87398	-1.69787	-0.392348	-0.494043	-0.472368	-0.504763	-0.85818	-1.11657	-0.936394	-0.387884
FAD1	0.183458	0.161471	-0.0118124	-0.205336	-0.315586	-0.400094	-0.518503	-0.308095	0.267971	0.453001	0.463973	0.364757	0.163964	-0.0476195	-0.195455	-0.108264
MTF2	-0.552366	-0.611139	-0.666448	-0.667105	-0.607186	-0.517856	-0.519767	-0.278133	-0.309789	-0.356314	-0.276889	-0.212284	-0.355768	-0.482236	-0.395741	-0.266876
PRP11	-0.288085	-0.398248	-0.355377	-0.226624	-0.0947117	0.0409014	0.170774	0.326138	-0.610143	-0.632761	-0.335689	-0.0299274	-0.120893	-0.244204	-0.145438	0.233096
SIR2	-0.158443	-0.0955533	0.0219723	0.156856	0.230498	0.29784	0.356908	0.633316	-0.179058	-0.153711	0.0280812	0.233674	0.3103	0.300859	0.196385	0.139337
YDL041W	0.166282	0.0578288	0.262776	0.435605	0.28736	0.0947598	0.1976	0.00569191	-0.0330986	-0.227205	-0.355871	-0.446325	-0.386625	-0.269924	-0.139699	-0.642052
NAT1	-0.789864	-1.12906	-1.32918	-1.39598	-1.36798	-1.27276	-1.18476	-0.971848	-0.714214	-0.948571	-0.941413	-0.818238	-0.790026	-0.809043	-0.915167	-0.696332
SUT048	0.1723	0.221358	0.165086	0.0824919	0.0540679	0.0172911	-0.0750313	-0.135606	0.165885	0.143442	0.0319388	-0.099239	-0.154695	-0.17403	-0.145295	-0.262735
PRM7, YDL038C, BSC1	-0.235863	-0.358453	-0.416602	-0.413282	-0.331734	-0.197273	-0.0254072	-0.0232704	0.0189423	-0.0535772	0.0602082	0.233382	0.322204	0.356379	0.36269	0.577663
PUS9	-0.0814965	-0.109677	-0.0899738	-0.0399422	0.017266	0.0669833	0.0651112	0.198543	-0.177885	-0.157054	-0.0969121	-0.0255589	-0.0277545	-0.0281651	0.0317689	0.122952
GPR1	0.298402	0.400366	0.389788	0.347243	0.329247	0.334447	0.376991	0.640497	-0.100283	-0.0754091	0.0382813	0.161335	0.167767	0.141575	0.123032	0.312542
YDL034W	-0.00469731	0.071939	0.0419102	-0.0397979	-0.0653212	-0.0929229	-0.232407	-0.507511	-0.0126407	-0.0547313	-0.125112	-0.166396	-0.0520772	0.0934163	0.184069	-0.107846
SLM3	-0.0578573	0.0454111	0.150482	0.244597	0.303567	0.401121	0.591874	0.790569	-0.181048	-0.213091	-0.137588	-0.0397865	-0.0201681	-0.00468285	0.033134	0.21014
YDL032W	0.158042	0.186446	0.160291	0.14138	0.188958	0.184204	0.00315137	-0.0297738	0.297417	0.326137	0.25858	0.167806	0.253928	0.319192	0.222298	-0.316878
DBP10	-0.841795	-0.900652	-0.632749	-0.267243	-0.100901	-0.00466802	0.0104659	0.199616	-0.88404	-1.01306	-0.758641	-0.424215	-0.3655	-0.355804	-0.294253	-0.224071
PRP9	0.197506	0.452094	0.593891	0.661572	0.714004	0.783028	0.856524	0.954392	0.0305487	0.143734	0.207934	0.23772	0.235004	0.230195	0.236548	0.236769
ARP2	-0.131511	-0.185653	-0.23904	-0.306309	-0.47806	-0.649861	-0.751776	-0.422876	-0.315424	-0.333188	-0.260945	-0.176928	-0.202608	-0.318196	-0.572692	-0.668527
MPS1	0.269264	0.354371	0.307908	0.220534	0.243652	0.374702	0.685246	0.572289	0.121729	0.181803	0.26582	0.304606	0.18544	0.0843025	0.165633	0.50153
YDL027C	-0.177837	-0.237582	-0.298027	-0.341888	-0.401306	-0.420119	-0.358704	-0.0464794	-0.316852	-0.288278	-0.0527441	0.174947	0.113645	0.0135482	0.0242592	0.34228
YDL026W	-0.111773	-0.0770327	-0.110882	-0.103293	0.0616207	0.180127	0.0478725	-0.221871	-0.0536681	-0.120816	-0.201508	-0.238467	-0.158231	-0.0701969	-0.0562682	-0.225015
YDL025C	0.151368	0.0160426	-0.222449	-0.441943	-0.541355	-0.589039	-0.620597	-0.321917	0.542597	0.584836	0.50933	0.357493	0.154347	-0.0582469	-0.188343	-0.141048
SUT049	-0.0660443	-0.159894	-0.30665	-0.453315	-0.55316	-0.608702	-0.636374	-0.504215	0.199376	0.223267	-0.0634568	-0.334682	-0.189644	-0.00660716	-0.0918948	-0.672595
DIA3, YDL022C-A	0.941333	1.3621	1.50823	1.52204	1.53822	1.56905	1.68071	1.95643	1.52266	2.06374	2.13242	1.9771	1.84243	1.71982	1.70578	1.98414
SUT463	0.0432188	0.211333	0.42244	0.532287	0.490204	0.377338	0.311551	-0.772162	-0.638279	-0.728023	-0.914082	-1.08222	-0.971567	-0.730345	-0.433002	-1.63306
YDL023C	0.129296	0.265594	0.372807	0.379045	0.245301	0.175031	0.33365	0.304191	0.324625	0.268894	0.22521	0.184593	0.243006	0.300401	0.328263	-0.0774648
GPD1	-0.0814651	0.0404057	0.152701	0.225833	0.149733	0.0294113	-0.104215	0.160162	-0.214525	-0.0961792	0.0399825	0.162484	0.223999	0.197696	-0.0100175	-0.240416
GPM2	0.0644286	0.170652	0.245144	0.263913	0.15607	0.0196415	-0.123811	0.17029	0.0121291	0.222338	0.421281	0.575709	0.562743	0.472229	0.333647	0.469764
RPN4	-0.289112	-0.339512	-0.244306	-0.066069	0.110134	0.273831	0.366241	0.604226	0.182683	0.350063	0.509287	0.632838	0.664859	0.678236	0.722251	0.942283
OSH2	-0.321405	-0.329437	-0.392904	-0.452228	-0.491337	-0.468234	-0.386115	-0.130384	0.118344	0.215761	0.271495	0.272326	0.173503	0.0665978	0.0136312	0.148131
ERP3	-0.085513	-0.143435	-0.23689	-0.311152	-0.328296	-0.260778	-0.0728252	0.256779	-0.379242	-0.402326	-0.350965	-0.287604	-0.319117	-0.357354	-0.36787	-0.304939
CDC7	-0.141804	-0.204959	-0.185122	-0.0963809	0.10715	0.42742	0.909848	0.97409	-0.175563	-0.079352	0.0286749	0.144685	0.230353	0.346668	0.524304	0.734458
YDL016C, TSC13	-0.228283	-0.388953	-0.49247	-0.57798	-0.732706	-0.892551	-1.04793	-0.784661	-0.658555	-0.793495	-0.669131	-0.506498	-0.594016	-0.761823	-0.976044	-0.856231
NOP1	-3.60425	-4.57445	-4.38272	-3.64483	-3.05504	-2.52119	-2.23228	-2.38432	-3.31565	-4.03867	-3.45029	-2.50811	-2.38034	-2.42955	-2.38722	-2.05293
SLX5	0.0259768	0.128153	0.20165	0.244464	0.192867	0.133423	0.101776	0.482027	0.372563	0.482457	0.506919	0.473999	0.418321	0.35882	0.356517	0.301482
YDL012C	-0.335683	-0.541364	-0.687946	-0.808627	-0.988259	-1.15218	-1.30416	-0.962093	0.180674	0.182727	0.088705	-0.0674725	-0.262739	-0.450898	-0.512113	-0.755887
GRX7	-0.246453	-0.301626	-0.219297	-0.077486	0.0172463	0.111691	0.21076	0.488951	-0.0630524	-0.0616005	0.0908666	0.226198	0.1411	0.0924949	0.33829	0.648522
YDL011C	0.0161563	-0.0647922	0.0424696	0.190692	0.284291	0.303936	0.261985	-0.195568	-0.0127536	-0.118539	-0.240985	-0.308723	-0.190379	-0.0972444	-0.239633	-0.517305
YDL009C	-0.38948	-0.482503	-0.389189	-0.259674	-0.266179	-0.298497	-0.275146	-0.381152	-0.0141078	-0.0272045	-0.0285356	-0.0139801	0.0468317	0.0685154	-0.0596132	-0.205398
SUT464	-0.194069	-0.26776	-0.229374	-0.177174	-0.189769	-0.207816	-0.184784	-0.295881	-0.206495	-0.267621	-0.269984	-0.247896	-0.241104	-0.236149	-0.231959	-0.263147
APC11	-0.554057	-0.624046	-0.528313	-0.391168	-0.341643	-0.287262	-0.203479	-0.232874	-0.268921	-0.308232	-0.206477	-0.0956688	-0.159797	-0.205381	-0.0865405	0.185576
YDL007C-A	-0.342222	-0.424135	-0.41976	-0.240756	0.544783	1.73885	3.31791	2.75983	0.254066	0.353434	0.329118	0.36752	0.645889	1.23739	2.21909	3.75781
RPT2	-0.172766	-0.182602	-0.0161062	0.186734	0.266559	0.314036	0.387672	0.519842	0.0559083	0.199216	0.375607	0.501087	0.477094	0.453375	0.537188	0.704986
PTC1	-0.192951	-0.371234	-0.460262	-0.49975	-0.51966	-0.471784	-0.302034	-0.0790975	0.0495393	0.0572615	0.0429418	0.00966853	-0.0686713	-0.144221	-0.188899	0.0245658
MED2	-0.303011	-0.432552	-0.489378	-0.499059	-0.530833	-0.52899	-0.466009	-0.184542	-0.069152	-0.096664	0.0404358	0.137851	-0.0587543	-0.248802	-0.149029	0.112585
ATP16	-0.448961	-0.6533	-0.826811	-0.941855	-1.05418	-1.17736	-1.37326	-1.10627	-0.977989	-1.11946	-1.02962	-0.907831	-1.04083	-1.23435	-1.43246	-1.48751
SUT465	-0.239909	-0.313121	-0.327338	-0.288861	-0.21241	-0.156342	-0.193634	-0.203882	-0.478229	-0.518564	-0.556184	-0.569119	-0.588358	-0.593357	-0.58849	-0.547375
MCD1	-1.30365	-1.91848	-2.35093	-2.61585	-2.70271	-2.58022	-2.24276	-2.20141	-1.89486	-2.56471	-2.70637	-2.62912	-2.70241	-2.72253	-2.63022	-2.52926
NHP10	-0.142495	-0.245279	-0.291058	-0.324836	-0.426347	-0.527107	-0.604195	-0.356161	0.0718755	0.0670048	0.0183855	-0.0629435	-0.18718	-0.260193	-0.19542	-0.0205266
RMD1	-0.103777	-0.0952114	-0.0919904	-0.0962002	-0.146331	-0.193243	-0.189803	-0.0951159	-0.239174	-0.268452	-0.14177	-0.0030981	-0.0178001	-0.0499871	-0.00973205	0.08195
NTH1	0.403843	0.688919	0.809313	0.842757	0.821424	0.775261	0.716801	0.924275	0.440481	0.691106	0.810492	0.859581	0.888834	0.862336	0.752192	0.70033
YRB1	-0.495669	-0.660131	-0.668519	-0.57736	-0.466496	-0.322605	-0.172662	0.0729555	-0.632773	-0.651833	-0.547438	-0.421366	-0.440185	-0.429454	-0.305427	-0.0721091
RCR2, YDR003W-A	0.52936	0.770568	0.84856	0.808793	0.634968	0.455682	0.404922	0.755427	0.547565	0.753501	0.855906	0.880652	0.839366	0.73645	0.605756	0.595265
RAD57	-0.31837	-0.454808	-0.478601	-0.402626	-0.211894	0.0367538	0.29378	0.400144	-0.186018	-0.289622	-0.136735	0.0712688	0.127398	0.166513	0.293852	0.487885
MAF1	0.148619	0.223457	0.246946	0.230665	0.146834	0.0741091	0.0856006	0.321652	0.222055	0.361325	0.496819	0.61645	0.682341	0.673783	0.552861	0.551348
SOK1	-0.144023	-0.149441	-0.172684	-0.172456	-0.139141	-0.0820628	-0.0406534	0.204087	-0.149363	-0.104934	0.159696	0.408491	0.35243	0.209094	0.127894	0.259976
SUT050	-0.20652	-0.179466	0.113957	0.347854	0.248951	0.0841206	0.100571	-0.391434	-0.190615	-0.0739558	-0.132393	-0.244488	-0.252879	-0.205441	-0.176724	-0.506905
YDR008C_a	0.846783	0.983093	0.775069	0.456744	0.276579	0.124977	-0.0479438	0.0742376	0.600719	0.669067	0.696984	0.647943	0.466017	0.233549	0.0914051	0.181688
TRP1	0.0107783	0.0140075	-0.0164705	-0.127289	-0.482184	-0.896514	-1.24	-0.931153	-0.00272281	-0.0550278	-0.198679	-0.368486	-0.473823	-0.605224	-0.837382	-1.20574
YDR008C_b	-0.115831	-0.0130298	0.0864762	0.15396	0.0960952	-0.00637155	-0.121159	-0.098375	0.222801	0.334804	0.335702	0.244835	0.0786516	-0.0342768	0.0691825	0.0766846
GAL3	-0.267374	-0.229997	-0.237409	-0.287915	-0.467005	-0.669155	-0.873834	-0.641898	-0.158989	-0.222964	-0.190108	-0.163347	-0.280632	-0.473909	-0.721901	-0.735809
YDR010C	0.036859	0.117521	0.0221684	-0.0983069	-0.102361	-0.0638802	-0.0406692	0.0447676	0.293313	0.295629	0.0485941	-0.165551	0.0397953	0.286586	0.336122	-0.421061
SNQ2	0.625247	0.769225	0.714702	0.586857	0.489339	0.36278	0.169236	0.37727	0.343145	0.427271	0.34756	0.230786	0.187278	0.0889983	-0.197957	-0.225956
SUT466	0.229598	0.411295	0.492788	0.498693	0.408554	0.220201	-0.0695552	-0.285199	0.21725	0.319625	0.535869	0.68963	0.58288	0.397978	0.320689	0.325604
RPL4B	-2.20607	-2.66483	-2.61414	-2.22802	-1.76422	-1.30072	-1.09813	-0.989216	-1.91488	-2.18026	-1.61949	-0.982603	-1.18631	-1.42657	-1.27925	-0.446781
PSF1	0.185699	0.22693	0.174982	0.132342	0.24954	0.454504	0.720181	0.877294	-0.0237574	-0.0338848	-0.042379	-0.0348781	-0.0553079	-0.0589398	-0.0148572	0.319794
RAD61	-0.0638043	-0.0617801	0.0271896	0.150794	0.243599	0.329494	0.403266	0.598814	-0.140325	-0.0573886	0.0970935	0.206036	0.122449	0.0606415	0.176702	0.338013
HED1	1.25881	1.89706	2.34025	2.67495	3.10863	3.62717	4.32058	4.48956	1.26852	2.02088	2.49161	2.72359	2.70458	2.8047	3.43205	4.36017
YDR015C	-0.0405078	0.160491	0.251417	0.244049	0.203817	0.160234	0.124151	-0.385309	0.0449941	0.113852	-0.027702	-0.167883	-0.0486021	0.109583	0.0759135	-0.101281
DAD1	0.0424082	-0.109683	-0.0948207	-0.0967904	-0.295753	-0.454613	-0.321512	-0.0252458	0.648227	0.84475	0.792793	0.563196	0.158776	-0.142697	-0.003336	0.41721
KCS1	0.320979	0.46265	0.470474	0.458942	0.544594	0.68157	0.852275	1.05676	-0.225727	-0.1989	-0.0731231	0.0929508	0.189798	0.259386	0.306244	0.477712
YDR018C	1.01569	1.43394	1.44298	1.28911	1.27458	1.39364	1.73819	1.89856	0.941604	1.34071	1.41614	1.33212	1.24442	1.20128	1.25997	1.67097
GCV1, YDR020C	0.0567709	-0.209395	-0.485558	-0.632783	-0.453359	-0.150006	0.163995	0.306937	0.0455343	0.0705808	0.21135	0.265858	0.0418733	-0.233992	-0.409964	-0.442458
SUT051	0.552646	0.569262	0.551293	0.493883	0.40956	0.276183	0.165009	-0.0197846	0.600192	0.724416	0.573351	0.334409	0.257746	0.217933	0.213939	-0.173675
FAL1	-0.904825	-1.03396	-0.709144	-0.263283	-0.0560996	0.125895	0.393914	0.541239	-0.632851	-0.6182	-0.362273	-0.0831423	-0.0852388	-0.0565085	0.266678	0.642958
CIS1	0.738085	1.12834	1.30232	1.33729	1.25553	1.14246	1.07206	1.53495	0.443849	0.735854	0.967305	1.11213	1.12308	1.06487	0.993606	1.01225
SUT467	-0.15217	-0.0761416	-0.0565627	-0.0266823	-0.0137498	-0.0475725	-0.226141	0.126414	-0.269148	-0.266813	-0.0823393	0.115662	0.156107	0.0798237	-0.135504	-0.450393
SES1, FYV1	-1.57715	-2.26062	-2.5134	-2.48254	-2.33121	-2.10811	-1.93323	-1.87758	-1.75493	-2.22055	-2.03759	-1.6271	-1.54229	-1.52607	-1.52374	-1.15478
FYV1, RPS11A	-0.861324	-1.14567	-1.13046	-0.920904	-0.655932	-0.416969	-0.302516	-0.336998	-0.988743	-1.18475	-1.04066	-0.78151	-0.788462	-0.659793	-0.0158471	0.77544
YDR026C	0.167553	0.173271	0.0965471	0.055164	0.160487	0.296116	0.351458	0.652136	0.00641706	-0.0105339	0.0433862	0.101012	0.0607496	0.046153	0.206931	0.375814
VPS54	0.07668	0.128761	0.064877	-0.0224125	-0.0337692	0.0328012	0.186781	0.363297	0.11044	0.227495	0.321713	0.373963	0.32074	0.259457	0.275934	0.439137
REG1	-0.234153	-0.257884	-0.273269	-0.263865	-0.240874	-0.175929	-0.0686779	0.148847	-0.213608	-0.152673	0.0121874	0.142712	0.0422262	-0.0578687	0.00529153	0.273012
YDR029W	-0.0904115	-0.0335123	-0.00927906	-0.00565734	-0.0755671	-0.124932	-0.0832539	0.239506	-0.170806	-0.186411	-0.112382	-0.0183925	0.0597983	0.100265	0.072042	-0.109767
SUT052	-0.411339	-0.427334	-0.417815	-0.389943	-0.416333	-0.462777	-0.555434	-0.501647	0.232959	0.340405	0.303315	0.179045	0.0377062	-0.0511427	-0.0281614	-0.0846107
RAD28	0.611314	0.962413	1.14837	1.23944	1.26421	1.23908	1.18636	1.41492	0.456795	0.840942	1.04495	1.08777	0.950938	0.828889	0.923562	0.974684
MIC14	-1.20068	-1.5212	-1.60447	-1.58887	-1.73944	-1.86875	-1.96258	-1.43403	-0.271042	-0.125706	-0.0295969	-0.0811674	-0.475942	-0.802344	-0.718231	-0.512145
PST2	0.347309	0.504502	0.513892	0.433783	0.237502	-0.0105653	-0.291648	0.0873565	0.119864	0.24284	0.248213	0.211076	0.20638	0.121865	-0.189693	-0.425128
SUT053	0.383256	0.52243	0.554554	0.539534	0.54572	0.501654	0.361792	0.173534	0.132208	0.268618	0.288375	0.283697	0.363881	0.431782	0.390755	0.21926
SUT468	1.00701	1.30411	1.23829	1.0042	0.824532	0.638055	0.473634	0.247255	0.742361	0.932252	0.829984	0.566134	0.292278	0.083134	0.053166	0.187573
MRH1	0.735392	0.904777	0.911543	0.890986	0.934719	0.86407	0.525221	0.73171	-1.04605	-1.24755	-1.12034	-0.807141	-0.508305	-0.364771	-0.671051	-0.819653
LYS14	0.720132	0.724593	0.532755	0.337585	0.38581	0.49233	0.578899	0.665785	0.697577	0.719288	0.550462	0.34474	0.246383	0.162257	0.0810946	0.283708
YDR034W-B	0.989541	1.4408	1.76658	1.93386	1.87274	1.77144	1.86053	2.21492	2.66079	3.46535	3.70546	3.58779	3.39022	3.19499	3.31302	3.44029
ARO3	1.34486	1.23253	0.728738	0.176307	-0.068121	-0.297297	-0.594401	-0.507614	1.24884	1.42123	1.1309	0.658402	0.254566	-0.159026	-0.529461	-0.501141
EHD3	-0.436873	-0.553212	-0.572764	-0.575581	-0.705717	-0.818489	-0.828416	-0.538968	-0.36029	-0.398427	-0.287897	-0.175494	-0.239471	-0.342828	-0.42732	-0.427051
KRS1	0.424745	0.117585	-0.202682	-0.428947	-0.483099	-0.541047	-0.655259	-0.400799	0.476684	0.45134	0.282279	0.0523246	-0.190557	-0.461391	-0.702498	-0.710553
ENA1	0.337127	0.808765	0.981578	0.965152	0.777028	0.5652	0.42524	0.61572	1.18312	1.55573	1.60552	1.5345	1.59019	1.58616	1.45919	1.20435
RSM10	-0.585969	-0.61594	-0.554954	-0.447669	-0.398395	-0.377094	-0.422807	-0.375389	-0.0346663	0.0251526	0.0756829	0.0945905	0.0373895	-0.00164864	0.0707647	0.0636298
YDR042C, SNR47	-0.201068	-0.393334	-0.508835	-0.516397	0.139777	1.20932	2.81894	0.531322	-0.148746	-0.122952	-0.0857996	-0.0257571	-0.23321	-0.147744	0.677075	3.53781
SUT054	0.158054	0.248006	0.184037	0.103992	0.183903	0.338073	0.525549	0.386497	-0.340447	-0.207477	-0.207878	-0.243065	-0.262266	-0.245568	-0.217763	-0.174484
NRG1	-1.32338	-1.41402	-1.39392	-1.34922	-1.45071	-1.52386	-1.617	-1.37445	0.0327604	0.190702	0.382046	0.485396	0.322697	0.197225	0.41569	0.678266
SUT055	-0.514455	-0.600538	-0.583155	-0.626848	-0.816642	-0.900614	-0.678903	-0.899982	-0.169105	-0.327495	-0.321127	-0.351727	-0.615547	-0.815133	-0.667913	-0.456548
SUT469	-0.110004	-0.283549	-0.405977	-0.453277	-0.332641	-0.147995	0.0448648	-0.142944	-0.199166	-0.27705	-0.258673	-0.207681	-0.254217	-0.303978	-0.281811	0.0132176
HEM13	-0.484726	-0.651399	-0.622587	-0.501961	-0.436947	-0.41813	-0.498847	-0.32114	-0.754831	-0.858206	-0.718021	-0.471946	-0.344003	-0.304031	-0.424837	-0.301289
RPC11	-0.173917	-0.346627	-0.275464	-0.125153	-0.0440227	0.00097491	0.0296907	0.129503	-0.557897	-0.775168	-0.662093	-0.447462	-0.357036	-0.269231	-0.192019	-0.0737306
BAP3	-1.01074	-1.77304	-2.48199	-2.94874	-2.96425	-2.83429	-2.81906	-2.91653	-1.61269	-1.78215	-1.67352	-1.58559	-1.99702	-2.49693	-2.85992	-3.14635
HEM12	-1.0325	-1.38867	-1.50831	-1.53052	-1.61503	-1.59036	-1.34165	-1.22386	-0.963375	-1.21192	-1.24359	-1.18149	-1.18527	-1.21093	-1.33731	-1.36934
YDR048C	-0.166024	-0.0591238	0.0776377	0.266029	0.538393	0.798542	0.913698	0.895335	-0.137464	-0.168701	-0.145051	-0.0613264	0.0956774	0.274122	0.383481	0.725574
YDR049W	-0.145298	-0.213914	-0.256731	-0.245249	-0.180146	-0.0954362	-0.0351743	0.231574	-0.058062	-0.129298	-0.160791	-0.186639	-0.279826	-0.342754	-0.264886	-0.0935046
TPI1	-0.324866	-0.258299	-0.0486328	0.153622	0.0971338	-0.0813493	-0.375838	-0.0923615	-0.877293	-0.769094	-0.505409	-0.191641	0.00332576	0.0493077	-0.242456	-0.535397
SUT056	-0.27659	-0.252348	-0.231999	-0.212037	-0.201984	-0.195745	-0.263692	-0.284195	0.155551	0.292687	0.267085	0.149597	-0.0161358	-0.0705563	0.195632	0.35706
YDR051C	-0.36956	-0.442643	-0.388599	-0.282056	-0.265105	-0.278511	-0.339086	0.0152405	-0.233863	-0.192611	-0.0955046	0.00195854	-0.0314583	-0.0767924	-0.0611744	0.156004
DBF4	0.00289926	-0.0229483	-0.0468015	-0.00844523	0.200934	0.506462	0.857259	1.03541	-0.238826	-0.262277	-0.100284	0.0820033	0.0779746	0.111169	0.360721	0.777968
YDR053W	-0.0948303	-0.127068	-0.0922091	-0.0230649	0.0807313	0.13171	0.0163588	-0.16786	-0.170807	-0.211783	-0.23269	-0.241916	-0.232888	-0.188916	-0.0971425	-0.109733
CDC34	0.130569	0.103421	0.0203508	-0.075252	-0.153608	-0.164885	-0.0505935	0.273509	0.322577	0.498551	0.609748	0.622519	0.480726	0.338998	0.351444	0.47889
PST1	0.836389	0.98714	1.0324	1.0221	0.903708	0.650242	0.276586	0.690035	0.425897	0.598848	0.866353	1.06209	1.01984	0.813202	0.529003	0.219734
YDR056C	-0.248932	-0.35331	-0.34767	-0.296856	-0.331656	-0.376765	-0.38951	-0.0420675	-0.00614302	0.0475395	0.0430755	-0.00655655	-0.108413	-0.170596	-0.0911459	-0.102763
YOS9	-0.0601922	-0.0234838	0.0210537	0.0674201	0.0689735	0.0751593	0.115418	0.33611	0.0159409	0.0466125	0.0982782	0.153311	0.170061	0.169131	0.158602	0.211245
TGL2	0.246144	0.290049	0.212218	0.098571	0.0166887	-0.00982001	0.0841917	0.292426	0.210387	0.299095	0.346689	0.328557	0.177246	-0.00241316	-0.149189	0.0966511
UBC5	0.946604	1.19998	1.22051	1.14528	1.15402	1.21851	1.39392	1.6143	0.692892	0.999764	1.10922	1.11719	1.129	1.1095	1.05241	1.08949
MAK21	-1.82857	-2.28325	-2.24864	-1.93623	-1.58173	-1.16564	-0.812872	-0.724102	-1.41724	-1.71256	-1.48275	-1.11599	-1.1096	-1.12104	-0.969502	-0.620381
YDR061W	-0.559962	-0.729592	-0.810137	-0.850128	-0.919425	-0.90531	-0.737155	-0.600921	-0.279707	-0.299173	-0.290675	-0.279886	-0.346962	-0.413738	-0.446269	-0.301038
SUT470	-0.461408	-0.499539	-0.44629	-0.385885	-0.385607	-0.337271	-0.194692	-0.121546	-0.00555085	-0.0715921	-0.0508283	0.0652784	0.324436	0.572763	0.716648	0.54919
LCB2	-0.316562	-0.441662	-0.548784	-0.605218	-0.614504	-0.566956	-0.464473	-0.233322	-0.553742	-0.663418	-0.54634	-0.360276	-0.318639	-0.380449	-0.596217	-0.594903
YDR063W	0.179219	0.147792	0.119149	0.0490831	-0.167537	-0.41048	-0.603645	-0.155636	0.273813	0.353291	0.32238	0.20711	-0.00287907	-0.192777	-0.234922	-0.13527
RPS13	-2.12451	-2.87806	-2.88116	-2.42306	-1.80492	-1.20176	-0.910767	-0.825425	-1.90022	-2.42287	-2.17954	-1.67093	-1.5103	-1.37008	-1.16418	-0.53301
YDR065W	-0.130877	-0.292662	-0.280781	-0.21396	-0.152321	-0.0324696	0.253943	0.138894	-0.547298	-0.623443	-0.495403	-0.333121	-0.400218	-0.445093	-0.27708	0.120409
YDR066C	-0.277071	-0.180663	-0.0972411	-0.0482885	-0.12675	-0.210947	-0.251395	-0.0489714	-0.0158838	-0.0162719	0.0463851	0.125635	0.134391	0.121899	0.127677	0.280496
OCA6	-0.227023	-0.324286	-0.255583	-0.150619	-0.146775	-0.133337	-0.0327984	0.137539	0.169658	0.249602	0.339902	0.387016	0.298364	0.216707	0.294232	0.477942
DOS2	-0.766162	-0.96014	-0.952057	-0.840611	-0.758306	-0.639079	-0.48499	-0.259657	-0.297983	-0.277591	-0.0935426	0.0125565	-0.270401	-0.468516	-0.157398	0.194089
DOA4	-0.126112	-0.0933843	-0.115022	-0.153199	-0.195258	-0.208562	-0.197302	-0.0600221	0.015204	0.10654	0.319917	0.493615	0.422471	0.275452	0.162125	0.291752
FMP16	1.31612	1.91638	2.16202	2.21849	2.23433	2.1772	2.02987	2.32693	0.900754	1.43025	1.51311	1.40397	1.3712	1.39888	1.53115	1.50557
PAA1	-0.581803	-0.780028	-0.836491	-0.840909	-0.9305	-0.985023	-0.935613	-0.719885	-0.264053	-0.225357	-0.130135	-0.115549	-0.424052	-0.695166	-0.620658	-0.331433
IPT1	-0.503119	-0.647281	-0.783623	-0.916965	-1.10015	-1.24927	-1.36142	-1.1411	-0.681351	-0.824811	-0.786807	-0.694801	-0.713377	-0.785505	-0.914153	-1.10786
SNF11	-0.0489155	-0.106809	-0.318862	-0.591094	-0.889037	-1.10462	-1.13367	-0.808426	0.168747	0.268085	0.193751	0.00480852	-0.268874	-0.519349	-0.630588	-0.673467
SUT471	-0.28882	-0.474605	-0.500126	-0.467954	-0.461099	-0.443919	-0.440083	-0.366695	-0.710806	-1.04231	-1.20929	-1.26156	-1.20563	-1.12214	-1.11353	-1.35525
TPS2	-0.2478	-0.0937281	0.000967719	0.0252335	-0.128081	-0.312436	-0.492941	-0.215238	0.0974108	0.267957	0.394903	0.460787	0.437305	0.336569	0.119995	-0.0242723
PPH3	0.435036	0.578348	0.68476	0.771936	0.861546	0.924823	0.929484	1.1732	-0.29779	-0.218564	0.0168411	0.238651	0.233359	0.208988	0.300064	0.487099
RAD55	1.35134	1.63619	1.56452	1.39228	1.40819	1.46953	1.57572	1.85809	0.885804	1.09271	1.09114	1.00217	0.924811	0.841199	0.801711	1.0343
SUT472	0.602597	0.589442	0.453295	0.251419	0.06118	-0.132073	-0.27771	-0.309995	0.614653	0.726138	0.642261	0.469099	0.273858	0.0630791	-0.104858	0.0833266
SED1	0.0831924	0.218253	0.293558	0.354931	0.389005	0.371528	0.222625	0.472367	-0.115576	-0.0279136	0.040091	0.114381	0.223266	0.27455	0.152289	-0.0678056
SHU2	0.561846	0.801147	0.735394	0.581127	0.63687	0.82711	1.12037	1.22173	0.187081	0.242241	0.366284	0.482529	0.497188	0.518284	0.668088	0.931044
PET100	-1.14338	-1.44073	-1.51352	-1.44456	-1.37182	-1.26546	-1.19759	-1.01986	-0.567872	-0.636073	-0.533136	-0.469902	-0.783151	-1.04484	-0.926313	-0.407991
TFB5	-0.044169	-0.111237	0.0228693	0.164815	0.0343907	-0.173217	-0.305588	0.171885	0.350734	0.662435	0.737166	0.628828	0.339359	0.164968	0.418655	0.576717
VPS41	0.119318	0.156912	0.128496	0.100624	0.130657	0.169613	0.166475	0.289106	0.134068	0.190807	0.283671	0.349287	0.306059	0.251322	0.266677	0.389884
PDC2	0.238674	0.303448	0.287703	0.2503	0.221925	0.201329	0.200368	0.408354	-0.0453499	-0.021226	0.107153	0.231189	0.196783	0.101191	-0.00344141	0.134679
STN1	0.332234	0.395192	0.392005	0.354919	0.298769	0.268599	0.359873	0.587894	-0.073146	-0.0409817	0.0478227	0.105313	0.0138064	-0.110538	-0.189687	-0.206791
RRP8	-1.82995	-2.21713	-1.98454	-1.48879	-1.17867	-0.926757	-0.792379	-0.592378	-1.28635	-1.38124	-0.951746	-0.449502	-0.483419	-0.574377	-0.378284	-0.0566166
TVP23	-0.370573	-0.469321	-0.52948	-0.610673	-0.810519	-1.00911	-1.16351	-1.03264	-0.580868	-0.819385	-0.767757	-0.638126	-0.672549	-0.775055	-0.925119	-0.921159
SUT057	-0.197691	-0.238916	-0.213796	-0.178777	-0.208188	-0.250006	-0.252174	-0.328271	-0.123523	-0.21114	-0.292328	-0.332253	-0.251229	-0.159133	-0.169257	-0.319074
AFR1	0.908844	1.21715	1.22107	1.10202	1.02899	0.983606	1.00455	1.30949	1.09086	1.51855	1.64331	1.55996	1.33579	1.11482	1.10721	1.32109
SSS1	-0.280357	-0.480393	-0.573064	-0.606314	-0.653698	-0.62371	-0.441128	0.00296058	-0.314983	-0.345435	-0.327136	-0.340076	-0.541158	-0.691769	-0.591196	-0.315063
RRP1	-1.6409	-1.98419	-1.64431	-1.07851	-0.805346	-0.605456	-0.419695	-0.350416	-0.980589	-1.05333	-0.821657	-0.551085	-0.576869	-0.590672	-0.411748	-0.23846
SLU7, tR(ACG)D	-0.491607	-0.639857	-0.723773	-0.770592	-0.86888	-0.953042	-1.04798	-0.737529	0.0623863	0.222975	0.345407	0.337686	0.0400274	-0.219181	-0.109283	-0.0157387
SUT473	-0.442883	-0.746881	-0.912021	-1.06331	-1.33294	-1.59719	-1.7516	-1.92855	-0.057507	-0.22372	-0.465048	-0.718904	-1.02332	-1.29052	-1.34674	-1.25046
YDR089W	0.351561	0.470999	0.316714	0.0795401	-0.0387033	-0.0344129	0.170426	0.234315	0.403098	0.479279	0.285355	0.0410286	-0.0954528	-0.193492	-0.279996	0.0382627
YDR090C	0.284642	0.55656	0.667602	0.695094	0.701453	0.720601	0.771666	0.868252	-0.0308632	-0.0104945	0.0624649	0.192609	0.373037	0.510106	0.501843	0.542158
RLI1	-1.55153	-1.94348	-1.76299	-1.35855	-1.13124	-0.929724	-0.739111	-0.674203	-1.57557	-1.93431	-1.65868	-1.18479	-1.03053	-0.936196	-0.831255	-0.543097
UBC13	0.519618	0.62409	0.625796	0.590223	0.598082	0.644325	0.776518	1.00073	0.509691	0.705114	0.721435	0.640119	0.51485	0.43061	0.489629	0.793108
DNF2, YDR094W	-0.201571	-0.3785	-0.609578	-0.787918	-0.792558	-0.686223	-0.523104	-0.362789	-0.601671	-0.868991	-0.959191	-0.931009	-0.88036	-0.841046	-0.889382	-0.798922
YDR095C	-0.41768	-0.310103	-0.26976	-0.237867	-0.253202	-0.296318	-0.389487	-0.339476	0.217181	0.177346	-0.0794957	-0.319976	-0.265945	-0.122356	0.0634848	-0.310154
GIS1	-0.156035	-0.150567	-0.246572	-0.340409	-0.306028	-0.167691	0.0698797	0.0447513	0.0720293	0.152821	0.300704	0.411362	0.321256	0.199552	0.165893	0.510636
MSH6	-1.23883	-1.32157	-0.978404	-0.49261	-0.238244	-0.0597994	0.0238005	0.268085	-1.03844	-1.05326	-0.695711	-0.26823	-0.142603	-0.0960944	-0.0771452	-0.0109365
GRX3	-0.7281	-1.03592	-1.11013	-1.07521	-1.08475	-1.0732	-1.0419	-0.842534	-0.720625	-0.925253	-0.836442	-0.681852	-0.753317	-0.872461	-0.945369	-0.882882
YDRCdelta9	0.213331	0.299945	0.352654	0.405865	0.498282	0.568348	0.59893	0.515025	0.580581	0.684216	0.643085	0.571293	0.575944	0.587591	0.60655	0.73182
BMH2	0.163063	0.32049	0.329741	0.281799	0.246074	0.25306	0.311121	0.556703	0.196442	0.35404	0.45357	0.496911	0.464823	0.409906	0.339185	0.475191
TVP15	0.185893	0.253391	0.153366	-0.0820861	-0.440896	-0.746783	-0.854857	-0.658672	0.166085	0.238828	0.136675	-0.0412528	-0.241894	-0.45772	-0.704717	-0.632102
ARX1	-2.6771	-3.22984	-2.90542	-2.21195	-1.73473	-1.30224	-0.976826	-1.02014	-2.28588	-2.73387	-2.20936	-1.43717	-1.29144	-1.26539	-1.11666	-0.782363
YDR102C	0.0181542	0.263335	0.209352	0.0883583	0.178191	0.326739	0.385832	0.0648139	-0.16358	-0.172239	-0.176813	-0.16702	-0.0229218	0.186041	0.434673	-0.0975759
STE5	0.682338	0.83322	0.772666	0.629324	0.566849	0.545537	0.612589	0.572339	0.345047	0.451604	0.585787	0.671179	0.584166	0.418123	0.277167	0.420224
SPO71	0.656965	0.910472	0.942067	0.889941	0.901668	0.940078	1.0248	1.10087	0.363724	0.502792	0.652825	0.756796	0.743776	0.711119	0.754321	0.964964
TMS1	0.454065	0.548642	0.462963	0.294194	0.127841	-0.0434839	-0.205915	-0.125586	0.0730013	0.107114	0.121661	0.131207	0.113209	0.0308447	-0.172085	-0.15236
ARP10	0.0342131	0.0325823	0.015527	-0.0483685	-0.216949	-0.364035	-0.37027	-0.222982	-0.0880143	0.0416853	0.021576	-0.0777937	-0.175612	-0.2014	-0.0850558	-0.263629
TMN2	0.554724	0.625392	0.476523	0.258675	0.12908	0.0726543	0.138192	0.350955	0.266722	0.226305	0.0858991	-0.05074	-0.0650631	-0.106719	-0.299956	-0.348335
GSG1	0.626228	0.801608	0.819255	0.760535	0.70353	0.667267	0.705722	0.984323	0.255515	0.325354	0.379456	0.420701	0.429126	0.394911	0.33118	0.38986
YDR109C	0.544093	0.745493	0.898304	0.989621	0.982584	0.942968	0.957926	1.21047	0.46279	0.619069	0.654453	0.636709	0.632909	0.596312	0.506628	0.514641
FOB1	-0.0830692	-0.0469469	0.1038	0.262829	0.289404	0.293237	0.350687	0.590176	-0.252418	-0.303306	-0.145224	0.0350829	0.0323209	-0.00810137	0.0161483	0.0131552
ALT2	0.848042	0.976143	0.746725	0.405308	0.226725	0.157494	0.259429	0.403605	1.17555	1.59958	1.61918	1.40631	1.14076	0.868267	0.690004	0.741226
IRC2	-0.0211977	-0.0135188	0.0623652	0.101401	0.0107034	-0.0822722	-0.0467056	-0.240172	-0.100892	-0.178745	-0.203008	-0.184966	-0.0822814	0.0440121	0.159754	-0.178199
SUT058	0.584576	0.768072	0.660284	0.371596	0.0478249	-0.211371	-0.30573	-0.262139	0.647326	0.817003	0.543222	0.126352	-0.0817374	-0.159975	-0.118243	-0.119818
PDS1	-0.214782	-0.235081	-0.31078	-0.324994	-0.0911375	0.296281	0.794292	0.768964	-0.481218	-0.568274	-0.474315	-0.308616	-0.243566	-0.111298	0.205429	0.747198
YDR114C	-0.074393	-0.0160255	-0.0380922	-0.100216	-0.162537	-0.197344	-0.148676	-0.356027	0.256541	0.0947711	-0.00109615	-0.0622743	-0.0219359	0.0644243	0.202479	0.139187
YDR115W	-1.42915	-1.79972	-1.79259	-1.65753	-1.75565	-1.84525	-1.81287	-1.54101	-0.776237	-0.94199	-0.842515	-0.740466	-1.04188	-1.29182	-1.06258	-0.675142
MRPL1	-1.44408	-1.90079	-2.00679	-1.93332	-1.93387	-1.92202	-1.95428	-1.75109	-1.09404	-1.39543	-1.34662	-1.1688	-1.13875	-1.13662	-1.16042	-1.07571
TMA64	0.119838	0.115912	0.0150037	-0.0840828	-0.0747478	0.0126244	0.201867	0.301042	0.0475743	0.0875596	0.10386	0.0988253	0.0512301	0.0195485	0.0423651	0.255906
APC4, YDR118W-A	0.710352	0.899868	0.834731	0.717661	0.840518	1.09292	1.49569	1.41943	0.178867	0.240278	0.284846	0.309351	0.280164	0.298091	0.457641	0.905035
YDR119W	-0.162066	-0.166252	-0.124475	-0.115744	-0.254331	-0.395843	-0.478577	-0.222284	-0.464463	-0.6694	-0.688333	-0.631293	-0.639951	-0.688536	-0.838316	-0.64554
YDR119W-A	-0.292366	-0.134207	-0.00741089	0.127642	0.300854	0.49548	0.621171	0.73127	-0.0846702	-0.130411	-0.345423	-0.534629	-0.509493	-0.306346	0.03348	0.521842
TRM1	-1.06442	-1.34884	-1.18882	-0.854645	-0.692039	-0.597402	-0.580438	-0.358786	-0.777524	-0.939877	-0.792152	-0.560831	-0.563314	-0.622764	-0.674935	-0.405868
DPB4	-0.113382	-0.161504	-0.205274	-0.206706	-0.0974007	0.100567	0.392439	0.472135	0.0867775	0.188599	0.227395	0.177313	-0.0419437	-0.156372	0.132492	0.506668
KIN1	0.291944	0.468766	0.517809	0.506515	0.467278	0.431144	0.414911	0.687802	0.264368	0.386361	0.493966	0.5829	0.647803	0.65785	0.576589	0.553679
INO2	-0.478328	-0.349611	-0.0876089	0.240259	0.459685	0.578781	0.496989	0.771511	-0.364436	-0.307338	-0.036052	0.265309	0.365834	0.398614	0.406645	0.537085
YDR124W	0.537654	0.727312	0.703473	0.597138	0.524915	0.447577	0.339707	0.50647	0.585586	0.712807	0.698888	0.592366	0.448226	0.323894	0.346283	0.431417
ECM18	0.240353	0.341794	0.272044	0.142429	0.0624236	0.0254253	0.0152085	0.18226	-0.0408822	0.0481451	0.12203	0.14923	0.0568098	-0.0476274	-0.110532	0.0420898
SWF1	0.825097	1.05828	0.914335	0.640159	0.475287	0.333525	0.157243	0.323489	0.432829	0.46806	0.489184	0.434525	0.249371	0.0397319	-0.0559482	-0.0224972
ARO1	0.0765803	-0.277481	-0.716744	-1.06382	-1.20564	-1.36539	-1.68203	-1.57619	0.364967	0.336272	0.145071	-0.104886	-0.392102	-0.759655	-1.22465	-1.21022
YDR128W	0.303014	0.425196	0.472422	0.483005	0.489974	0.49863	0.527978	0.658352	0.183241	0.271382	0.320762	0.34208	0.312774	0.24853	0.150603	0.26117
SAC6	-0.332369	-0.307749	-0.218018	-0.15629	-0.316425	-0.531058	-0.736486	-0.429534	-0.30206	-0.263374	-0.110695	0.0340181	0.0272779	-0.0669532	-0.244165	-0.474193
FIN1	0.0618996	0.0722823	0.0587668	0.028162	0.0316547	0.104691	0.290153	0.348109	0.392889	0.53327	0.524464	0.421103	0.251053	0.147373	0.284494	0.479257
YDR131C	0.196573	0.270724	0.28913	0.25724	0.206385	0.18287	0.229023	0.315505	0.134387	0.186203	0.29778	0.410838	0.439524	0.418027	0.360254	0.456069
SUT059	0.00715433	0.00972832	-0.0461782	-0.0940048	-0.0280483	0.062311	0.0795182	0.00764068	0.0606834	0.0475778	0.047097	0.100652	0.220764	0.319183	0.313908	0.52852
YDR132C	-0.0787431	-0.178562	-0.280391	-0.350981	-0.373331	-0.360407	-0.321649	-0.154723	-0.162075	-0.225609	-0.173615	-0.10144	-0.120196	-0.156727	-0.203151	-0.0553508
YDR133C, YDR134C	-0.0591326	-0.243564	-0.534921	-0.908526	-1.19992	-1.28889	-0.91018	-1.72268	-0.29055	-0.400107	-0.638854	-0.914064	-1.32904	-1.67344	-1.84829	-0.733907
SUT060	0.229908	0.0101082	-0.34731	-0.748547	-1.09407	-1.37064	-1.4845	-1.50369	-0.0248996	-0.146877	-0.282286	-0.418808	-0.587614	-0.792372	-1.02701	-0.998849
YCF1	-0.0199725	0.0338012	0.0396884	0.0134495	-0.0935399	-0.22135	-0.370558	-0.0787462	-0.295262	-0.334659	-0.223038	-0.0773907	-0.0382224	-0.105773	-0.337876	-0.521552
VPS61	0.14602	0.201181	0.0345895	-0.150635	-0.110075	-0.0596767	-0.20339	-0.459263	0.179823	0.211072	0.174995	0.113768	0.102531	0.0714334	-0.0402941	-0.246653
RGP1	-0.0314798	-0.0988272	-0.20216	-0.296704	-0.376457	-0.41829	-0.393753	-0.117628	0.0503695	0.0765209	0.108528	0.114253	0.0226424	-0.0817535	-0.115904	-0.0786434
HPR1	0.577208	0.645158	0.479063	0.269221	0.20417	0.193493	0.211262	0.445473	0.276481	0.301353	0.321815	0.287822	0.120964	-0.0537331	-0.0922802	0.0742345
RUB1	-0.293208	-0.358769	-0.192908	-0.00359877	-0.0393489	-0.11804	-0.145934	0.229446	0.34317	0.576024	0.703639	0.685715	0.394297	0.157847	0.3518	0.573008
MTQ2	0.145104	0.246598	0.416395	0.577388	0.625717	0.663624	0.78685	1.09252	0.424519	0.54939	0.672439	0.766611	0.796385	0.801836	0.830802	0.998691
DOP1	-0.00372998	0.0354392	0.0361175	0.0266275	0.000117328	-0.0196348	-0.028006	0.172798	-0.04226	-0.0371025	0.0709232	0.185849	0.200549	0.153583	0.0485766	0.0340977
PEX7	0.111741	0.160681	0.0782776	-0.0518834	-0.142498	-0.169268	-0.108219	-0.00681663	-0.0522295	0.000141985	0.0470085	0.0721528	0.0102231	-0.0719961	-0.127334	-0.0202161
SAN1	0.279622	0.393347	0.283922	0.123995	0.120708	0.223023	0.40215	0.543271	-0.116785	-0.0788552	0.0215829	0.139329	0.183285	0.209774	0.242607	0.480154
MKC7	-0.547555	-0.839101	-1.01944	-1.10267	-1.12162	-1.04475	-0.867266	-0.504347	-1.21259	-1.53711	-1.46742	-1.28013	-1.32332	-1.43442	-1.57479	-1.58575
TAF12	-0.209718	-0.253688	-0.335453	-0.414753	-0.497593	-0.521369	-0.450362	-0.159503	0.0281948	0.0949311	0.21683	0.262215	0.0294303	-0.186718	-0.114636	0.146751
SWI5	0.471019	0.458794	0.0273866	-0.716484	-1.68898	-2.45492	-2.50023	-2.4879	-0.286322	-0.489211	-0.614925	-0.805853	-1.28695	-1.79937	-2.13952	-2.10016
EKI1	0.465425	0.664675	0.689675	0.613242	0.551203	0.511615	0.562587	0.306738	0.317941	0.334257	0.377313	0.383869	0.239257	0.0392925	-0.0951954	0.05867
KGD2	-0.583865	-0.656982	-0.743993	-0.783857	-0.787704	-0.795542	-0.934973	-0.769485	-1.09238	-1.14717	-0.977454	-0.755871	-0.746532	-0.778662	-0.842133	-0.764463
YDR149C	-0.0333837	0.02866	0.0286278	0.00261059	-0.0135564	-0.0316842	-0.0830109	-0.130461	-0.0564289	-0.0855514	-0.135102	-0.161111	-0.106057	-0.0466969	-0.00889749	-0.237561
NUM1	-0.200981	-0.179382	-0.22304	-0.273095	-0.319272	-0.339094	-0.35504	-0.130014	-0.158147	-0.100013	0.0272823	0.109464	-0.0209179	-0.17292	-0.209178	-0.119255
CTH1	-0.650197	-0.667335	-0.5706	-0.466462	-0.532699	-0.570871	-0.476452	-0.212927	0.048279	0.173603	0.361013	0.503147	0.418617	0.320459	0.366678	0.793527
GIR2	-1.15187	-1.40415	-1.30301	-1.05838	-0.957899	-0.897996	-0.926779	-0.678457	-0.611993	-0.627019	-0.430565	-0.260308	-0.480096	-0.6827	-0.523797	-0.177555
ENT5	-0.567969	-0.58109	-0.555335	-0.501551	-0.495469	-0.457107	-0.395739	-0.121427	-0.396054	-0.381063	-0.180487	0.00360171	-0.0946704	-0.206291	-0.132608	0.0482004
YDR154C, CPR1	0.0283278	0.228485	0.435444	0.609469	0.630071	0.562011	0.369111	0.738486	-0.276827	-0.181056	-0.0702798	0.0666212	0.253083	0.367173	0.224073	-0.0594796
RPA14, YDR157W	-0.142044	-0.0882182	-0.0125157	0.0617916	0.0662797	0.114731	0.284639	0.666676	-0.0640033	-0.0121634	0.000271372	-0.0348147	-0.158819	-0.255335	-0.238722	-0.0971989
HOM2	0.39302	0.142467	-0.386739	-0.903998	-1.10661	-1.23375	-1.38184	-1.51708	0.737224	0.781542	0.456016	0.0278253	-0.297822	-0.657486	-1.10358	-1.08092
SAC3	0.198323	0.253501	0.189131	0.0932057	0.0219933	-0.0120531	0.0125707	0.277332	-0.0568809	-0.0209883	0.121893	0.226335	0.0837599	-0.081643	-0.0852391	0.150776
SSY1	0.157434	0.277193	0.393612	0.470075	0.472656	0.483087	0.582525	0.628084	0.00589766	0.0450539	0.12647	0.237039	0.337517	0.380963	0.279854	0.406404
YDR161W	-0.995106	-1.05819	-0.845542	-0.543048	-0.416252	-0.319526	-0.269407	-0.0206996	-0.425979	-0.368528	-0.103614	0.117864	-0.030573	-0.186728	-0.0666175	0.172865
NBP2	-0.217738	-0.346423	-0.353941	-0.326985	-0.370228	-0.39366	-0.33202	-0.150714	0.126164	0.368859	0.436227	0.357877	0.0908684	-0.0915676	0.054926	0.390385
CWC15	-0.221954	-0.306195	-0.252609	-0.14193	-0.120895	-0.125232	-0.100543	0.206422	0.445943	0.5565	0.591213	0.492415	0.155273	-0.0757088	0.219172	0.422292
SEC1	-0.412904	-0.382247	-0.220514	-0.0770069	-0.16512	-0.279009	-0.300269	-0.123607	-0.427537	-0.403304	-0.222476	-0.0282298	-0.0235812	-0.0979004	-0.246288	-0.234788
TRM82	-2.3372	-2.85004	-2.68881	-2.21387	-1.89607	-1.60366	-1.42217	-1.29286	-1.92576	-2.23759	-1.87059	-1.31902	-1.18548	-1.12472	-1.02086	-0.910682
SEC5	0.107699	0.131804	0.0827023	0.0276596	0.0292192	0.0838661	0.194672	0.407584	-0.090599	-0.0449269	0.129307	0.287135	0.230323	0.138625	0.13952	0.348432
TAF10	-0.684792	-0.835775	-0.878785	-0.83951	-0.77105	-0.631034	-0.417744	-0.261632	-0.431793	-0.476978	-0.385133	-0.318649	-0.494181	-0.604684	-0.390499	-0.226953
CDC37	-0.429239	-0.490806	-0.409639	-0.273789	-0.189143	-0.0732767	0.116717	0.291239	-0.041562	0.0704436	0.244944	0.367448	0.290737	0.237099	0.380946	0.616839
STB3	-0.31389	-0.332409	-0.370294	-0.375505	-0.322007	-0.211997	-0.0638944	0.0705819	-0.131555	-0.124457	0.0441444	0.200213	0.135143	0.0444102	0.0728861	0.2566
YDR169C-A	1.49329	1.88413	1.82295	1.53675	1.19624	0.871455	0.831206	1.04183	1.2532	1.5189	1.36682	1.06407	0.831143	0.602837	0.447151	0.741024
SEC7	-0.318704	-0.377502	-0.411626	-0.437973	-0.544751	-0.660549	-0.778255	-0.534778	-0.323434	-0.392698	-0.31383	-0.188859	-0.150339	-0.188558	-0.347806	-0.433003
HSP42	-0.566533	-0.458906	-0.331493	-0.210141	-0.185572	-0.134358	-0.0348405	0.165914	0.222791	0.53044	0.688095	0.754261	0.755515	0.744456	0.731105	0.832594
SUP35	-0.94068	-1.25897	-1.31363	-1.21678	-1.12092	-0.991413	-0.865787	-0.682474	-1.00379	-1.29124	-1.12214	-0.834254	-0.833906	-0.874926	-0.818753	-0.648054
ARG82	0.533523	0.84663	0.896512	0.824642	0.769627	0.766429	0.851781	1.12711	0.38142	0.645322	0.708478	0.668379	0.604654	0.563129	0.578561	0.79438
HMO1	-0.411482	-0.501845	-0.58336	-0.646799	-0.732568	-0.796143	-0.856137	-0.683743	-0.56912	-0.734003	-0.753904	-0.74851	-0.87544	-1.02455	-1.19111	-1.09331
RSM24	-1.27765	-1.62139	-1.73513	-1.72791	-1.73418	-1.66129	-1.54959	-1.41231	-0.817799	-0.9795	-0.953708	-0.875472	-0.947294	-0.994179	-0.942302	-0.752812
NGG1	-0.449005	-0.588419	-0.6905	-0.728487	-0.708912	-0.643844	-0.594591	-0.35026	-0.136286	-0.187544	-0.146202	-0.114051	-0.237643	-0.334762	-0.225582	-0.0849104
UBC1	-0.281651	-0.241771	-0.193982	-0.138999	-0.117252	-0.0857772	-0.0412241	0.0691498	-0.034371	0.0846946	0.135123	0.10032	-0.0996255	-0.279446	-0.276925	-0.133138
SDH4	-0.198203	-0.254307	-0.410974	-0.581841	-0.711497	-0.80112	-0.907981	-0.669414	-0.53635	-0.556089	-0.57289	-0.606088	-0.723393	-0.819839	-0.888014	-0.800965
CSN9	-0.154374	-0.148009	0.0293027	0.226982	0.275944	0.358745	0.640215	1.01813	0.584094	0.853175	0.910657	0.793916	0.431382	0.201188	0.523022	1.15219
YDR179W-A	0.948987	1.27665	1.45286	1.51087	1.50981	1.52677	1.71822	1.93625	0.615872	0.815937	0.936883	1.00703	1.03056	1.04134	1.10786	1.46441
SCC2	0.160882	0.269902	0.454796	0.710814	1.14457	1.70032	2.40401	2.4472	-0.0333356	0.064266	0.261017	0.487566	0.659134	0.868954	1.16459	1.66256
SAS4	-0.198951	-0.256604	-0.289746	-0.285942	-0.26549	-0.18611	-0.00891362	0.266495	-0.0568494	0.0417865	0.157427	0.192495	-0.0147833	-0.170271	-0.0026893	0.30953
CDC1, YDR182W-A	0.148613	0.224422	0.174009	0.0688552	-0.0310222	-0.0847022	-0.0580148	0.125116	-0.296097	-0.328706	-0.225049	-0.0851521	-0.0296659	-0.0123176	-0.0581439	0.0181588
PLP1	-0.47297	-0.471511	-0.298618	-0.100205	-0.0493026	0.0316398	0.278968	0.442433	-0.292832	-0.243655	-0.00276526	0.229423	0.182252	0.148173	0.358865	0.719583
YDR183C-A, ATC1	-1.44072	-1.73988	-1.56039	-1.13999	-0.808649	-0.520577	-0.359886	-0.155221	-1.48042	-1.63874	-1.14048	-0.531867	-0.492903	-0.53035	-0.330096	-0.0719838
SUT061	-0.183713	-0.147593	-0.125566	-0.113556	-0.119	-0.113571	-0.0673378	-0.165527	-0.085784	-0.1526	-0.217255	-0.269082	-0.299792	-0.292237	-0.23707	-0.00628918
YDR185C	-0.0799547	-0.00749805	0.0269257	0.0124226	-0.0731392	-0.156722	-0.217828	-0.158692	0.287648	0.366348	0.320616	0.175763	-0.108449	-0.418474	-0.593098	-0.602954
YDR186C	0.57316	0.704243	0.606254	0.453262	0.416126	0.431953	0.495779	0.717122	0.398896	0.539998	0.572475	0.547654	0.510534	0.460189	0.424148	0.441978
YDR187C	0.0501061	-0.0628896	-0.0423517	0.0105104	0.0387026	0.0282498	-0.00804043	-0.222872	0.0875658	0.0772009	-0.0214417	-0.0993006	0.00150354	0.101132	-0.0228956	0.0125728
CCT6	-0.326555	-0.426334	-0.400361	-0.330706	-0.332124	-0.314339	-0.215085	-0.00964703	-0.345025	-0.444627	-0.443219	-0.386822	-0.337334	-0.328044	-0.434504	-0.442942
SLY1	-0.257052	-0.27377	-0.292507	-0.314852	-0.389022	-0.421148	-0.361798	-0.104885	-0.259835	-0.304461	-0.149977	0.016032	-0.0194016	-0.101667	-0.139561	-0.083526
RVB1	-1.04027	-1.26304	-1.16959	-0.937217	-0.801818	-0.692631	-0.665279	-0.466526	-1.20646	-1.4214	-1.15128	-0.782736	-0.80318	-0.871714	-0.800577	-0.530686
HST4	0.710783	0.841734	0.860301	0.847143	0.949905	1.09288	1.31034	1.30315	0.00941718	-0.0507712	-0.00733034	0.0690191	0.0696851	0.0529436	0.117569	0.316045
NUP42	-0.0343905	0.0258032	0.0618838	0.0727229	0.0230379	0.00636261	0.0939414	0.361092	-0.294306	-0.284954	-0.155776	-0.0188983	-0.0456875	-0.126791	-0.213792	-0.103079
YDR193W	0.0223241	-0.0240067	-0.0382106	-0.0393427	-0.0267468	-0.01189	-0.0108701	-0.0545433	0.243067	0.149188	-0.0203639	-0.116541	0.10578	0.317176	0.259106	-0.0707166
MSS116	-1.22643	-1.52298	-1.49076	-1.34384	-1.35431	-1.31856	-1.15559	-0.92116	-0.92636	-1.03403	-0.839135	-0.588265	-0.600414	-0.647324	-0.648163	-0.492351
YDR194W-A	-0.305004	-0.621168	-0.641301	-0.584867	-0.619707	-0.65119	-0.635963	-0.422295	0.243131	0.455996	0.411768	0.311911	0.392524	0.518802	0.637508	0.255593
REF2	-0.0341588	0.0120879	-0.00171331	-0.0184373	-0.0392717	-0.0429803	-0.0479355	0.344057	0.136021	0.219081	0.405319	0.521831	0.341233	0.142458	0.204111	0.438472
YDR196C	-0.31116	-0.396196	-0.376342	-0.334951	-0.396829	-0.454674	-0.433392	-0.22363	0.604597	0.924827	0.969995	0.812755	0.486544	0.239003	0.354695	0.570488
CBS2	-0.222307	-0.283088	-0.357196	-0.419179	-0.485104	-0.518953	-0.5333	-0.240067	-0.164131	-0.0389747	0.109887	0.20569	0.0881422	-0.060827	-0.131801	0.0819186
RKM2	0.288803	0.409829	0.513433	0.58093	0.60189	0.617396	0.665383	0.838304	-0.0988168	-0.023401	0.173964	0.33843	0.256834	0.124085	0.0984771	0.249923
YDR199W	0.0942226	0.0935644	0.0760274	0.0374344	0.00769753	-0.0344111	-0.116903	-0.20947	0.0569055	-0.0431373	-0.128462	-0.185738	-0.174297	-0.186789	-0.302815	-0.437409
VPS64	0.0209335	-0.0152465	-0.16315	-0.290627	-0.254041	-0.110025	0.121291	0.316505	0.371329	0.472857	0.509982	0.46778	0.2923	0.157226	0.258414	0.578028
SPC19	-0.231935	-0.395974	-0.53802	-0.6218	-0.576812	-0.42917	-0.206016	-0.0731636	-0.199024	-0.279753	-0.227194	-0.16113	-0.256128	-0.326939	-0.216436	0.159222
RAV2	0.0392965	0.117928	0.131562	0.122719	0.0826298	0.041551	0.0262662	0.216274	0.49174	0.697459	0.777867	0.766334	0.664891	0.555301	0.532239	0.689665
YDR203W	0.127516	0.162005	0.276211	0.364397	0.312409	0.191158	0.0763183	-0.00335612	0.142416	0.253841	0.13894	-0.031215	-0.141596	-0.193454	-0.154989	0.0778668
COQ4	0.430586	0.633095	0.693881	0.662577	0.542029	0.43153	0.425964	0.779664	0.745337	1.05065	1.01803	0.850278	0.761275	0.693094	0.646835	0.590756
MSC2	0.429096	0.565965	0.517389	0.397973	0.335368	0.337481	0.456898	0.566727	0.00480553	0.0251192	0.0991196	0.176125	0.196015	0.176784	0.106594	0.190583
EBS1	0.389606	0.465664	0.42096	0.347773	0.326943	0.339271	0.397695	0.673848	-0.0769884	-0.0728271	-0.0097102	0.0579633	0.0441232	-0.00960385	-0.103024	-0.0227786
UME6	-0.0555054	0.0151977	0.058457	0.107018	0.192614	0.350996	0.601047	0.868138	0.129472	0.138841	0.266089	0.406805	0.453174	0.474105	0.533197	0.702117
MSS4	0.0219797	0.0569999	0.00195842	-0.0776364	-0.121838	-0.114736	-0.053896	0.102354	0.0192698	0.0726191	0.177705	0.251658	0.178946	0.0747193	0.0114596	0.126045
YDR210W	-0.29356	-0.441942	-0.609695	-0.797244	-1.04869	-1.21607	-1.17164	-0.931615	0.00102265	-0.0533115	-0.0912096	-0.219889	-0.638938	-1.02514	-1.0454	-0.796506
YDR209C	-0.464052	-0.594243	-0.603201	-0.548561	-0.468561	-0.429908	-0.576121	-0.679991	-0.0836934	-0.0294227	-0.16378	-0.303891	-0.239677	-0.0900236	-0.000426853	0.172462
GCD6	-0.446759	-0.563218	-0.549433	-0.444908	-0.313245	-0.168416	-0.0621051	0.094654	-0.62566	-0.661309	-0.45147	-0.216728	-0.261594	-0.355506	-0.362716	-0.221413
TCP1	-0.545548	-0.73435	-0.68758	-0.544728	-0.469868	-0.409189	-0.355572	-0.271598	-0.866178	-1.00796	-0.774725	-0.459037	-0.387445	-0.399033	-0.489492	-0.422285
UPC2	0.454614	0.779818	1.22318	1.57937	1.5233	1.36304	1.38113	1.97622	0.64606	0.898334	1.21684	1.42711	1.37372	1.21539	1.11809	1.04337
AHA1	-0.0147514	0.162069	0.248341	0.315001	0.349535	0.366385	0.32493	0.68742	0.0205269	0.211268	0.309959	0.394223	0.494062	0.553361	0.447786	0.622281
YDR215C	-0.449916	-0.486303	-0.55919	-0.590314	-0.581665	-0.579147	-0.640764	-0.641759	-0.0413274	-0.105324	-0.346048	-0.543646	-0.454643	-0.277738	-0.0961157	-0.434034
ADR1	-0.613426	-0.806198	-0.846445	-0.772879	-0.65184	-0.505718	-0.403301	-0.225116	-0.796793	-0.924367	-0.746325	-0.48596	-0.432106	-0.444448	-0.516014	-0.360668
RAD9	0.13213	0.17047	0.250114	0.362402	0.474296	0.54788	0.542475	0.759966	-0.0282503	-0.00733211	0.103426	0.200973	0.170863	0.143686	0.219161	0.30424
SPR28	-0.0207638	0.00251541	-0.03117	-0.0453949	0.433424	1.33557	2.90717	1.41293	-0.00567272	0.0242713	0.0978742	0.20956	0.186797	0.439695	1.32633	3.49683
MFB1, YDR220C	-0.402451	-0.411657	-0.437676	-0.467858	-0.478946	-0.373221	-0.103532	0.0579678	-0.0284462	0.0368052	0.217625	0.356187	0.231643	0.124345	0.275763	0.691189
GTB1	0.354159	0.459074	0.451015	0.383888	0.292102	0.221017	0.235612	0.435598	0.318656	0.458083	0.430094	0.350806	0.317022	0.261884	0.142198	0.0668029
SUT474	0.323239	0.259371	0.174673	0.0454014	-0.113691	-0.211526	-0.101284	0.00682534	-0.034921	-0.210731	-0.23252	-0.203805	-0.231866	-0.319035	-0.454416	-0.385095
YDR222W	-0.208419	-0.300665	-0.535492	-0.734356	-0.651149	-0.387106	-0.0212187	0.0494968	-1.03802	-1.1926	-1.12531	-0.957093	-0.937976	-0.934719	-0.96359	-0.467877
SUT475	0.311257	0.379059	0.408933	0.40133	0.326131	0.246082	0.278357	0.389063	0.445812	0.477426	0.493869	0.515215	0.535605	0.514343	0.443115	0.743558
CRF1	1.44006	1.65209	1.51656	1.30428	1.28498	1.24975	1.10501	1.5855	1.13378	1.51555	1.48757	1.28199	1.17044	1.0699	0.975123	0.830674
HTB1	-0.609184	-0.980186	-1.06216	-0.971121	-0.812311	-0.602883	-0.389917	-0.0784697	-0.262033	-0.41731	-0.509405	-0.552533	-0.554899	-0.489825	-0.350959	-0.14154
HTA1	-0.653435	-1.07754	-1.07097	-0.830248	-0.542157	-0.273543	-0.100348	0.0661204	-0.469084	-0.672119	-0.613723	-0.466178	-0.379176	-0.286803	-0.172095	-0.0971254
SUT476	-0.270147	-0.199369	-0.470178	-0.777739	-0.844884	-0.746817	-0.563783	-0.354024	0.830312	0.992558	0.877436	0.597767	0.290855	0.0876071	0.26967	0.210892
ADK1	-0.81297	-0.995585	-1.03259	-0.994998	-1.06156	-1.15095	-1.29061	-0.972166	-1.14704	-1.41541	-1.30767	-1.04928	-0.948523	-0.963586	-1.1687	-1.30027
SIR4	-0.0287022	-0.0122816	-0.0157603	-0.0102675	0.0260918	0.102558	0.237252	0.342363	-0.161253	-0.121757	0.0748734	0.250238	0.167068	0.0534453	0.0858589	0.258883
PCF11	0.0303805	-0.0416339	-0.181252	-0.279681	-0.269899	-0.21757	-0.17071	0.196606	-0.165999	-0.208816	-0.0743942	0.0691213	-0.0266539	-0.168438	-0.196384	0.102577
SUT477	-0.284122	-0.312317	-0.267963	-0.228954	-0.365868	-0.561672	-0.81064	-0.32119	0.579087	0.580755	0.605286	0.548898	0.272048	0.0376593	0.207079	0.364426
IVY1	-0.58191	-0.647796	-0.575587	-0.470925	-0.543444	-0.631823	-0.680881	-0.253983	-0.102106	0.00901009	0.132921	0.219572	0.159953	0.0830742	0.104123	0.123187
YDR230W	0.00971656	-0.0887997	-0.193675	-0.265334	-0.216129	-0.14591	-0.119221	-0.304556	-0.0790445	-0.195015	-0.289033	-0.338104	-0.314182	-0.289956	-0.340821	-0.294092
COX20	-0.331875	-0.469731	-0.567074	-0.62979	-0.728023	-0.805416	-0.846934	-0.515372	-0.119673	-0.135156	-0.227387	-0.329267	-0.406658	-0.480428	-0.572171	-0.58768
HEM1	-0.467638	-0.681527	-0.807654	-0.835758	-0.791285	-0.745247	-0.819754	-0.597951	-0.943535	-1.1754	-1.12015	-0.961261	-0.930176	-0.926932	-0.966596	-0.885135
RTN1	-0.524169	-0.688974	-0.791537	-0.814668	-0.75833	-0.648959	-0.55108	-0.414097	-0.949419	-1.20789	-1.13237	-0.899153	-0.756672	-0.669681	-0.702916	-0.558726
LYS4	-0.645585	-1.07124	-1.04753	-0.693754	-0.0703588	0.483075	0.630205	0.562627	-0.440357	-0.799076	-1.06959	-1.1685	-0.994158	-0.722994	-0.521191	-0.248551
PRP42	-0.377678	-0.506492	-0.582805	-0.643248	-0.752874	-0.798836	-0.667589	-0.615435	-0.219069	-0.172778	-0.109489	-0.0982211	-0.289437	-0.478708	-0.509366	-0.317907
FMN1	-0.0361569	-0.109262	-0.0592282	0.0185933	-0.026166	-0.128854	-0.269469	0.0485733	-0.197818	-0.272695	-0.309063	-0.300762	-0.214529	-0.130371	-0.154649	-0.284643
MRPL7	-1.43854	-1.91197	-1.99672	-1.92488	-1.99505	-2.01614	-1.91851	-1.71915	-1.26908	-1.66135	-1.67896	-1.55069	-1.59044	-1.62265	-1.61408	-1.36511
SEC26	-0.607783	-0.823573	-0.931561	-0.942162	-0.879144	-0.750858	-0.608404	-0.443043	-0.816982	-1.01734	-0.897715	-0.665245	-0.571245	-0.550299	-0.651778	-0.609527
YDR239C	0.224866	0.351206	0.427992	0.491365	0.560064	0.616748	0.642974	0.84164	0.00979339	0.0327796	0.14973	0.257593	0.209012	0.141868	0.172601	0.415449
SNU56	0.440623	0.600809	0.604201	0.572475	0.617083	0.657746	0.621554	0.808396	-0.168078	-0.13846	0.0208055	0.171978	0.128014	0.0515145	0.0448194	0.264432
BUD26	-0.245009	-0.138073	-0.158964	-0.207232	-0.266698	-0.305928	-0.390588	-0.228622	-0.195902	-0.25664	-0.107521	0.0612936	0.0395383	-0.056723	-0.145782	-0.32408
AMD2	1.62681	2.37244	2.5715	2.47722	2.38029	2.31989	2.4179	2.583	1.33929	1.6172	1.54138	1.39807	1.57612	1.80693	1.94865	2.08522
PRP28	0.472371	0.632685	0.571625	0.434927	0.365294	0.354701	0.410174	0.693825	0.221466	0.366962	0.402635	0.387473	0.349257	0.289281	0.214893	0.235673
PEX5	0.118848	0.0642117	-0.0984332	-0.261542	-0.294529	-0.224592	-0.0443884	0.141237	0.447104	0.624489	0.597227	0.458721	0.283051	0.166253	0.22654	0.396667
MNN10	-0.171452	-0.266262	-0.337351	-0.365419	-0.34028	-0.250009	-0.0666593	0.109734	-0.298856	-0.390187	-0.33758	-0.259965	-0.312645	-0.371258	-0.356749	-0.199204
TRS23	-0.200314	-0.224759	-0.172007	-0.114296	-0.178778	-0.238661	-0.204952	0.0753861	0.355601	0.519957	0.603814	0.61299	0.546334	0.464381	0.436199	0.438231
YDR246W-A	0.317511	0.498514	0.459192	0.336465	0.263666	0.260287	0.382553	0.517234	0.796362	0.902665	0.830332	0.730138	0.726795	0.704158	0.674834	0.870115
VHS1	-0.462692	-0.651591	-0.705814	-0.635597	-0.400554	-0.0855638	0.253314	0.141614	0.0393522	0.170557	0.345372	0.472889	0.413734	0.333421	0.345842	0.621014
YDR248C	-0.100672	-0.181459	-0.298669	-0.404401	-0.488235	-0.520111	-0.452553	-0.238274	-0.552706	-0.636316	-0.510892	-0.412937	-0.641867	-0.804971	-0.579092	-0.339911
SUT062	0.723464	1.09565	1.18234	1.16834	1.16041	1.09589	0.915076	1.24637	1.02399	1.34941	1.52089	1.60449	1.66384	1.61734	1.43892	1.56602
YDR249C, YDR250C	0.0718687	0.171224	0.238048	0.261919	0.222572	0.171461	0.126663	0.259967	0.191466	0.30279	0.333618	0.321034	0.275142	0.223242	0.203884	0.302797
PAM1	-0.366577	-0.509529	-0.63873	-0.718672	-0.747079	-0.718667	-0.649519	-0.45659	-0.0796292	-0.0952405	-0.0284285	0.0306367	-0.0575944	-0.176564	-0.247379	-0.0480049
BTT1	0.761105	0.949578	0.85398	0.604899	0.40076	0.295734	0.387642	0.48964	0.109948	0.136598	0.187659	0.211428	0.107735	-0.0236631	-0.0951241	0.109964
MET32	-0.273984	-0.367612	-0.332115	-0.234899	-0.0662483	0.208359	0.665779	0.554013	-0.332659	-0.245334	-0.198351	-0.164303	-0.20604	-0.13939	0.235223	0.543169
CHL4	0.355677	0.447135	0.347086	0.175226	0.104621	0.167213	0.425758	0.564239	-0.118518	-0.109395	-0.115627	-0.13571	-0.216788	-0.255605	-0.174818	0.161626
RMD5	-0.0927446	0.0226314	0.0257878	-0.022045	-0.104088	-0.140567	-0.104575	0.178731	0.331247	0.498645	0.664863	0.752885	0.650909	0.517938	0.504414	0.667693
CTA1	0.855354	1.01548	0.798982	0.470904	0.325758	0.253034	0.190236	0.447021	0.960573	1.28886	1.13938	0.814469	0.659544	0.579531	0.536641	0.540546
SUT063	-0.228771	-0.262315	-0.22141	-0.165172	-0.160181	-0.162079	-0.146017	-0.208116	-0.465616	-0.613312	-0.7463	-0.79705	-0.692874	-0.528217	-0.434603	-0.332812
SET7	0.0942581	-0.0607854	-0.179327	-0.212384	-0.0982582	0.0429965	0.118306	0.329128	0.0915008	0.120765	0.266669	0.426945	0.458668	0.376782	0.199072	0.131701
HSP78	0.0739754	0.148495	0.145568	0.138148	0.155092	0.177356	0.172924	0.40225	0.649749	0.936806	0.933063	0.844719	0.852861	0.808212	0.585255	0.558465
YAP6	0.409231	0.535173	0.459163	0.33151	0.270893	0.248631	0.261979	0.591242	0.576033	0.858504	1.15905	1.33234	1.201	1.01941	1.03596	1.23252
SWM1	0.0313852	-0.0158589	0.00424143	0.06343	0.234353	0.51451	0.994166	0.747588	-0.0363824	-0.0956511	-0.215386	-0.282798	-0.237444	-0.122943	0.0306779	0.437118
SUT064	0.656235	0.792373	0.793746	0.728281	0.668231	0.563946	0.384301	0.502142	1.10851	1.15004	1.14901	1.07445	0.860357	0.567468	0.370433	0.699517
EXG2	0.358439	0.223941	-0.151864	-0.532455	-0.623273	-0.522043	-0.191992	-0.103285	-0.241235	-0.461401	-0.594432	-0.696991	-0.841597	-0.960171	-0.992373	-0.892697
SUT479	0.189727	0.394399	0.479192	0.471734	0.367849	0.303363	0.427495	0.516497	0.300455	0.346121	0.410843	0.450633	0.379035	0.238766	0.113857	0.0962201
YDR262W	0.284741	0.587466	0.87554	1.11853	1.24085	1.29087	1.27086	1.51647	0.431661	0.748006	0.969651	1.12108	1.22749	1.28144	1.24692	1.33709
DIN7	0.601542	0.693498	0.417639	0.0929298	0.188283	0.488723	0.947348	0.589488	0.363955	0.530408	0.46788	0.323397	0.136831	-0.0639901	-0.236551	0.122634
AKR1	0.143873	0.14344	0.0454995	-0.0850809	-0.219418	-0.313746	-0.307235	-0.11759	-0.0890124	-0.105376	-0.0759101	-0.0346077	-0.0564079	-0.158298	-0.382006	-0.416902
PEX10	-0.418795	-0.559076	-0.526735	-0.445283	-0.468683	-0.503759	-0.494831	-0.418126	0.0710014	0.146413	0.157174	0.152909	0.20493	0.236755	0.160245	-0.0257253
YDR266C	-0.407437	-0.590016	-0.702169	-0.735582	-0.697794	-0.586124	-0.413661	-0.168367	-0.364089	-0.523066	-0.407434	-0.237235	-0.288938	-0.38903	-0.420064	-0.213834
CIA1	-0.549191	-0.717345	-0.679784	-0.563359	-0.509803	-0.464266	-0.415312	-0.376454	-0.469172	-0.530486	-0.4518	-0.352877	-0.398531	-0.464283	-0.476239	-0.448057
MSW1	-1.07111	-1.36559	-1.50786	-1.53428	-1.48864	-1.36547	-1.21673	-1.33806	-0.643868	-0.881185	-0.878006	-0.823542	-0.961637	-1.10823	-1.16348	-0.924571
CCC2	0.237037	0.305168	0.246307	0.166591	0.157502	0.206769	0.339017	0.496458	-0.327641	-0.355837	-0.253774	-0.125991	-0.130475	-0.213393	-0.397477	-0.328516
YDR269C	-0.194955	-0.248423	-0.252408	-0.240161	-0.229227	-0.201992	-0.181471	-0.111365	0.1616	-0.0064071	-0.144561	-0.225528	-0.164116	-0.0866982	-0.0875965	-0.0898077
YDR271C	0.0229388	0.00887456	-0.0237135	-0.020099	0.0478984	0.0676466	-0.0397957	-0.258859	0.0186913	0.0661737	-0.075475	-0.186751	-0.0355053	0.117008	0.000246797	-0.0616416
GLO2	-0.0853826	-0.0580866	-0.0106363	0.0249656	-0.0583859	-0.160754	-0.23643	0.144754	0.0645587	0.238723	0.352873	0.392946	0.292483	0.172805	0.134774	0.16839
DON1	0.401757	0.546012	0.422143	0.283287	0.520142	0.971403	1.66343	1.2065	0.765672	0.957292	0.963437	0.900859	0.803378	0.782745	1.03336	1.81068
YDR274C	0.118754	0.0893718	0.0506763	0.0268957	0.0555625	0.0798227	0.0738772	0.00358669	-0.0655498	-0.0818461	-0.269173	-0.419683	-0.290478	-0.135648	-0.159548	-0.428302
BSC2	0.30188	0.469556	0.73589	1.03992	1.3657	1.67301	1.91187	2.14403	0.3445	0.43666	0.498471	0.593386	0.799577	1.00301	1.12912	1.29959
PMP3	0.601416	0.735317	0.717768	0.640584	0.588952	0.535643	0.491976	0.726521	0.250326	0.419306	0.363665	0.253881	0.26415	0.267194	0.145449	0.0528457
MTH1	0.463069	0.602239	0.581051	0.524259	0.517344	0.481852	0.375987	0.578099	-0.387589	-0.220991	-0.0186904	0.116262	-0.0223568	-0.219709	-0.362943	-0.269955
SUT065	1.73656	1.88177	1.56853	1.08085	0.686331	0.332296	0.158631	0.618356	1.51939	1.71348	1.45937	1.08131	1.02585	0.96172	0.735108	0.382664
YDR278C	-0.120356	-0.139678	-0.111034	-0.0944098	-0.209356	-0.353995	-0.442988	-0.319906	0.00406319	-0.0387323	0.0247967	0.0730162	-0.0257369	-0.122373	-0.0999681	0.0931329
SUT480	0.801766	0.913472	0.786228	0.583216	0.56598	0.630904	0.795344	0.722878	0.447311	0.586431	0.594089	0.526347	0.384016	0.25732	0.269794	0.672553
RNH202	-0.218242	-0.282004	-0.283327	-0.223713	-0.0888349	0.0835165	0.236601	0.334619	-0.223567	-0.285829	-0.156821	0.0200389	0.0801674	0.0867851	0.0381081	0.218263
RRP45	-0.121625	-0.17836	-0.187148	-0.173781	-0.210769	-0.260237	-0.323406	-0.0240942	-0.150848	-0.16385	-0.0964991	-0.0332663	-0.108864	-0.229511	-0.335218	-0.237614
PHM6	-0.129973	0.0451906	0.610901	1.15315	1.19618	1.09763	1.18795	1.05892	-0.931518	-0.969174	-0.497549	0.116665	0.372118	0.40914	0.237726	0.328634
YDR282C	-0.547504	-0.721527	-0.760698	-0.720158	-0.671414	-0.61854	-0.619985	-0.576663	-0.249558	-0.203318	-0.11947	-0.0734087	-0.210401	-0.340887	-0.324567	-0.124339
GCN2	0.503958	0.629906	0.604849	0.528902	0.478664	0.436574	0.417264	0.677074	0.21117	0.313614	0.379858	0.410908	0.384708	0.317883	0.221609	0.275429
DPP1	0.426749	0.568412	0.570925	0.48006	0.331666	0.210948	0.209526	0.432363	0.100751	0.162577	0.208796	0.256848	0.324991	0.347266	0.244705	0.220842
ZIP1	0.102759	0.180493	0.362179	0.666383	1.23881	1.95075	2.7865	2.78486	0.592574	0.964516	1.28081	1.48067	1.4617	1.60291	2.31607	3.12652
YDR286C	-0.630463	-0.81332	-0.809715	-0.755215	-0.784558	-0.801523	-0.825196	-0.630508	-0.388237	-0.340761	-0.195731	-0.101893	-0.323911	-0.495763	-0.307575	0.174907
YDR287W	0.225009	0.369565	0.430511	0.437386	0.387897	0.345656	0.35882	0.621285	0.48099	0.69412	0.749855	0.746369	0.741552	0.693878	0.587844	0.67499
NSE3	0.054498	0.1141	0.0901609	0.0336869	-0.0475419	-0.0951354	-0.0840261	0.244825	0.313991	0.433039	0.427842	0.338476	0.189029	0.0615359	0.0751804	0.0724825
RTT103	-0.2838	-0.335227	-0.396471	-0.416885	-0.35975	-0.262	-0.178278	-0.0853992	-0.102164	0.0350711	0.277109	0.44101	0.272859	0.108804	0.232299	0.484667
YDR290W	0.0950665	0.104392	0.074284	0.0152723	-0.0609089	-0.0641676	0.0987327	0.357217	0.116669	0.069661	-0.0364106	-0.130598	-0.0572655	0.0682363	0.142205	0.0260058
HRQ1	0.10392	0.16262	0.190827	0.213669	0.234487	0.266093	0.326097	0.506272	-0.146215	-0.17011	-0.0756353	0.0580052	0.112777	0.110348	0.0282105	0.138369
SRP101	-0.582203	-0.806948	-0.916197	-0.957654	-1.04083	-1.11359	-1.19655	-0.898294	-0.558054	-0.711799	-0.631857	-0.505991	-0.591444	-0.705386	-0.736569	-0.557925
SSD1	0.477228	0.660988	0.614673	0.495124	0.432598	0.396695	0.368308	0.624499	0.246654	0.364558	0.477616	0.565376	0.595327	0.553143	0.408877	0.401285
DPL1	0.101879	0.0715527	0.0199398	-0.0209249	-0.0293454	0.00255718	0.0935017	0.33073	-0.0499279	-0.0574538	0.0228512	0.117824	0.151961	0.156689	0.12346	0.180798
HDA2	-0.254018	-0.304912	-0.354807	-0.388511	-0.417312	-0.3848	-0.242307	-0.0521635	-0.195477	-0.2244	-0.0787067	0.0554175	-0.0583615	-0.195297	-0.180167	0.000667043
MHR1	-1.13572	-1.43522	-1.49092	-1.44783	-1.51956	-1.58744	-1.64429	-1.55797	-0.820499	-0.977304	-0.933478	-0.855012	-1.00559	-1.15256	-1.15749	-0.992386
SUR2	-0.116377	-0.155417	-0.116686	-0.0405318	0.0402014	0.196847	0.504012	0.786013	-0.493026	-0.529595	-0.497779	-0.404582	-0.309731	-0.200073	-0.140661	0.194756
ATP5	-0.564156	-0.780636	-0.992108	-1.14828	-1.26596	-1.36524	-1.53171	-1.33019	-1.22142	-1.40365	-1.31877	-1.16345	-1.24837	-1.41961	-1.69263	-1.70013
BFR2	-1.63281	-2.0868	-2.02605	-1.63682	-1.14332	-0.661843	-0.407364	-0.354707	-1.94946	-2.14396	-1.67208	-1.05829	-0.993536	-0.957644	-0.641898	-0.293034
PRO1	-0.900439	-1.22033	-1.33251	-1.29072	-1.21355	-1.144	-1.20852	-0.99943	-0.845188	-1.04261	-0.968472	-0.822273	-0.884309	-1.0163	-1.17881	-1.17523
CFT1	0.248248	0.210784	0.122907	0.0230336	-0.0800663	-0.172654	-0.214518	0.0242584	0.00584556	-3.26e-05	0.00640256	-0.00720368	-0.110114	-0.246956	-0.389137	-0.323358
GPI11	0.262737	0.267255	0.132897	-0.0106109	-0.0323966	-0.013799	0.0563918	0.00185121	-0.395546	-0.485058	-0.470476	-0.400935	-0.383619	-0.386714	-0.437064	-0.212779
RSC3	0.0493368	-0.0223665	-0.207542	-0.406673	-0.522236	-0.569699	-0.554486	-0.420477	-0.275644	-0.409979	-0.308796	-0.182251	-0.269474	-0.413075	-0.52312	-0.37882
CPR5	-0.108719	-0.087083	-0.134377	-0.23396	-0.435594	-0.618103	-0.716471	-0.396074	-0.357109	-0.360453	-0.329109	-0.28673	-0.331454	-0.426894	-0.604163	-0.55333
HNT2	0.138652	0.245238	0.275194	0.259832	0.208397	0.170884	0.162578	0.38396	0.372114	0.705774	0.723375	0.585531	0.330505	0.125171	0.159822	0.520107
YDR306C	0.176132	0.364112	0.412517	0.368269	0.22156	0.0600353	-0.067711	0.133221	0.407244	0.596474	0.678928	0.655039	0.498076	0.3142	0.182412	0.335052
YDR307W	0.119985	0.158944	0.12262	0.0759453	0.104939	0.212208	0.424438	0.557721	-0.119513	-0.112947	0.0320129	0.201	0.240935	0.233071	0.208856	0.409325
SRB7	-0.885031	-1.22013	-1.12062	-0.897105	-0.931334	-1.0152	-1.06003	-0.660862	-0.333867	-0.434721	-0.339561	-0.278473	-0.540607	-0.720086	-0.41063	-0.11886
GIC2	-1.08097	-1.44907	-1.75657	-1.94304	-1.91186	-1.65533	-1.15211	-1.31927	-1.41882	-1.91574	-2.06295	-2.03976	-2.10773	-2.04506	-1.74275	-1.24811
SUT066	-0.472344	-0.739509	-0.665808	-0.537529	-0.634944	-0.77279	-0.849302	-0.826596	0.278202	0.109763	-0.0189471	-0.14768	-0.245906	-0.294859	-0.200501	-0.28653
SUM1	-0.212761	-0.352528	-0.44403	-0.447788	-0.316227	-0.119428	0.0830292	0.274669	-0.434187	-0.611244	-0.473011	-0.247721	-0.209781	-0.218384	-0.205111	0.0674607
TFB1	-0.107031	-0.175788	-0.228268	-0.248	-0.233846	-0.179642	-0.071796	0.098522	0.125369	0.228045	0.322306	0.341768	0.177297	0.0179818	0.0513482	0.140156
SSF2	-0.635364	-0.611637	-0.515605	-0.374267	-0.29013	-0.181522	-0.0421366	0.164509	-0.314655	-0.244288	-0.045733	0.117706	0.0289608	-0.0540597	0.0622623	0.230261
PIB1	0.225719	0.456118	0.608454	0.732713	0.878845	1.06122	1.28342	1.54477	0.296974	0.551207	0.678247	0.765999	0.905747	1.05824	1.17879	1.26932
RAD34	0.496018	0.705323	0.766654	0.74896	0.713708	0.678543	0.663935	0.866903	0.389947	0.548325	0.610391	0.624693	0.622428	0.597155	0.553251	0.646764
IPK1	0.900149	1.23756	1.23584	1.06257	0.835065	0.63787	0.589223	1.06707	0.832792	1.00018	0.905784	0.693847	0.533215	0.398398	0.336884	0.242897
OMS1	-1.03185	-1.35483	-1.38622	-1.27303	-1.19866	-1.13176	-1.16927	-0.938075	-0.485274	-0.684427	-0.552707	-0.390362	-0.58715	-0.783963	-0.6969	-0.292659
HIM1	0.100273	0.0584614	0.0818866	0.117812	0.427955	0.959654	1.95617	0.384554	0.730735	0.792164	0.627642	0.393774	0.138874	0.102163	0.562161	2.13471
SUT481	0.594239	0.770316	0.681598	0.481226	0.341056	0.257768	0.243609	0.425309	0.375781	0.395876	0.362835	0.344323	0.403544	0.436638	0.384457	0.458967
MCM21	-0.0295243	-0.0375141	-0.148455	-0.288765	-0.356753	-0.355598	-0.284108	-0.310307	0.196694	0.22571	0.202385	0.128615	-0.00735224	-0.0976705	-0.0276329	0.137544
YDR319C	-0.144677	-0.087923	0.0774982	0.171696	-0.0126443	-0.219678	-0.27728	-0.0926768	0.319616	0.446414	0.639179	0.759592	0.671716	0.50258	0.373069	0.254947
SWA2	-0.128931	-0.0511958	0.0445849	0.102132	0.00318525	-0.0993325	-0.107663	0.177768	0.221517	0.365306	0.568797	0.692548	0.565122	0.405123	0.409584	0.526012
DAD4	-0.503146	-0.573161	-0.452244	-0.313274	-0.451671	-0.59242	-0.536112	0.0543414	-0.0810303	0.0888706	0.244249	0.254093	-0.136899	-0.416109	-0.0884807	0.384294
ASP1	-1.16897	-1.45935	-1.37306	-1.09401	-0.850164	-0.620423	-0.467297	-0.393396	-1.24189	-1.51329	-1.3516	-1.04912	-0.97363	-0.939565	-0.881285	-0.776128
MRPL35	-1.65384	-2.13619	-2.22842	-2.15842	-2.22488	-2.23775	-2.15755	-1.98182	-1.39146	-1.75448	-1.67772	-1.4498	-1.45672	-1.47577	-1.4269	-1.16809
TIM11	-0.711518	-1.06065	-1.23567	-1.28814	-1.34885	-1.3912	-1.43711	-1.09499	-1.11703	-1.27633	-1.2342	-1.14057	-1.25354	-1.34883	-1.34204	-1.16199
PEP7	0.504071	0.614559	0.638752	0.621273	0.619522	0.625799	0.667009	0.86537	0.366384	0.534186	0.517964	0.434163	0.386553	0.371155	0.395212	0.499758
UTP4	-1.9162	-2.36291	-2.07851	-1.47886	-1.03269	-0.644303	-0.403016	-0.307191	-1.94154	-2.27806	-1.84851	-1.21302	-1.03903	-0.937065	-0.750943	-0.586439
YCG1	0.292674	0.363551	0.349923	0.311741	0.320411	0.393335	0.576963	0.808359	-0.339445	-0.401732	-0.340008	-0.234911	-0.201705	-0.180575	-0.143897	-0.0636158
YSP2	0.313368	0.400804	0.328029	0.205614	0.174906	0.226612	0.412505	0.381	-0.112679	-0.151027	-0.0411839	0.0826253	0.0176602	-0.0817245	-0.113241	0.269275
SKP1	-0.060736	-0.002358	0.0551568	0.0893442	0.00845219	-0.061339	-0.0312768	0.350029	0.147911	0.195282	0.180564	0.143295	0.113526	0.0863652	0.0575599	0.114595
YDR327W	0.0531274	0.100703	0.125298	0.128349	0.125077	0.159845	0.341505	0.229758	-0.317106	-0.29142	-0.259897	-0.21539	-0.121808	-0.0301113	-0.0246286	-0.31253
PEX3	-0.0387899	0.0496079	0.075636	0.0639511	-0.00650115	-0.0748675	-0.126245	0.111617	0.534585	0.722127	0.720925	0.619109	0.490697	0.364415	0.309599	0.309079
UBX5	0.0153952	0.159045	0.237567	0.273798	0.263253	0.288522	0.397228	0.658909	0.273832	0.432325	0.538255	0.577521	0.521643	0.456022	0.46462	0.567916
GPI8	-0.228807	-0.352339	-0.415374	-0.43347	-0.398517	-0.312767	-0.172869	-0.200299	-0.397073	-0.527433	-0.460462	-0.315353	-0.214971	-0.137843	-0.135755	0.00565506
SUT482	-0.0646279	-0.0763306	-0.0351213	0.0512304	0.134701	0.160791	0.0496644	0.307921	0.670479	0.981874	1.09364	1.03875	0.850109	0.70093	0.817929	0.751687
IRC3	-0.176055	-0.20037	-0.267442	-0.312234	-0.255268	-0.16601	-0.117392	-0.195625	-0.125581	-0.0817416	-0.0236906	0.00719289	-0.0553159	-0.0945435	-0.0355941	0.102227
YDR333C	0.0068223	-0.0812622	-0.166868	-0.2129	-0.19266	-0.137752	-0.0453022	0.128373	-0.101233	-0.11472	-0.0341191	0.0418488	-0.0238498	-0.126875	-0.181066	-0.126673
SWR1	0.24386	0.29781	0.275163	0.23258	0.21539	0.245161	0.357223	0.655177	0.0913744	0.211101	0.300244	0.32346	0.203071	0.077827	0.0524838	0.215856
MSN5	-0.229724	-0.31363	-0.308679	-0.26074	-0.242866	-0.215837	-0.165302	0.0182492	-0.118419	-0.0960642	0.0332383	0.173323	0.201832	0.171343	0.082703	0.124344
YDR336W	0.177955	0.134339	-0.0314847	-0.216416	-0.351247	-0.396899	-0.28511	0.103516	0.337109	0.470067	0.507517	0.455164	0.282463	0.154112	0.259756	0.506788
MRPS28	-1.53608	-1.97633	-2.0765	-1.99289	-1.98309	-1.93405	-1.85083	-1.59137	-0.798943	-1.01581	-1.02953	-1.00982	-1.22281	-1.35382	-1.14672	-0.790124
YDR338C	0.0660274	0.0882326	0.0974048	0.0692213	-0.0629962	-0.190745	-0.229506	0.0245531	0.0776733	0.0966976	0.146938	0.196767	0.202053	0.162724	0.0564304	0.109305
FCF1	-0.751432	-1.00288	-0.981626	-0.853062	-0.811526	-0.745205	-0.617952	-0.400008	-0.408393	-0.38212	-0.311972	-0.305838	-0.550008	-0.71021	-0.512599	-0.0907468
YDR341C	-0.643926	-1.06212	-1.22862	-1.22605	-1.15322	-1.07023	-1.05307	-0.926292	-0.717068	-0.984229	-1.00672	-0.907888	-0.862506	-0.847077	-0.901192	-0.788631
SUT068	0.774259	0.729929	0.493217	0.208168	0.0564522	-0.0640205	-0.155721	-0.050765	0.414439	0.525417	0.469223	0.295832	0.034294	-0.185107	-0.200746	-0.0863179
YDR344C	0.101073	0.0660852	0.0670042	0.00549574	-0.15271	-0.281934	-0.254597	-0.371784	0.285992	0.318895	0.284063	0.216889	0.210081	0.131836	-0.0509972	-0.794811
SUT069	0.238048	0.215502	0.159587	0.0854052	0.00818099	-0.0715838	-0.123599	-0.0615361	0.158791	0.16202	0.162057	0.132137	0.0600629	0.0107485	0.052394	0.153412
HXT3	-0.10787	-0.223311	-0.231415	-0.194423	-0.171002	-0.180564	-0.246283	-0.312293	-0.360599	-0.472161	-0.609423	-0.684219	-0.594347	-0.506877	-0.600437	-0.857783
SUT070	-0.312541	-0.430397	-0.420354	-0.372807	-0.387641	-0.331435	-0.0736922	0.183524	1.11747	1.49511	1.41236	1.14466	0.914587	0.783394	0.875133	1.37467
SVF1	-0.331592	-0.402505	-0.303676	-0.123527	0.042373	0.225864	0.441445	0.599971	-0.464775	-0.54278	-0.37842	-0.155631	-0.106088	-0.0818207	-0.0140817	0.260783
MRP1	-1.14787	-1.46995	-1.5499	-1.4995	-1.52265	-1.55173	-1.61979	-1.46805	-0.971632	-1.25904	-1.258	-1.16467	-1.24063	-1.31006	-1.29988	-1.0926
YDR348C	-0.437299	-0.651438	-0.853461	-0.982798	-0.996456	-0.933317	-0.863952	-0.659654	-0.508831	-0.697442	-0.748916	-0.710934	-0.669897	-0.64056	-0.700848	-0.536335
YPS7	0.247988	0.309892	0.26216	0.176366	0.122003	0.11918	0.2225	0.341179	0.0580339	0.103426	0.231409	0.32523	0.219649	0.0401198	-0.121493	-0.0137499
SUT071	0.576728	0.636497	0.585938	0.491913	0.41862	0.34052	0.276168	0.46818	0.666012	0.948367	0.796018	0.430212	0.0345012	-0.241594	-0.227673	0.0720608
SUT483	0.425233	0.352803	0.316004	0.331582	0.327805	0.226497	0.0343959	0.267834	-0.146395	-0.102169	0.0533424	0.0364139	-0.526097	-1.04735	-1.02553	-0.678246
ATP22	0.0885134	0.0910944	0.0463135	-0.00124301	-0.0165612	0.0130254	0.119976	0.327899	0.131828	0.223212	0.322814	0.393578	0.373153	0.323259	0.259932	0.469645
SBE2	0.772849	1.03806	1.02562	0.912251	0.83652	0.768383	0.729793	1.02086	0.196023	0.329007	0.539435	0.670769	0.511297	0.293223	0.20785	0.417941
YDR352W	0.649313	0.954427	1.12625	1.1635	1.05542	0.950463	1.00915	1.24606	-0.0219054	-0.00343369	0.0430154	0.134293	0.281346	0.373387	0.26108	0.327866
SUT484	0.56758	0.446923	0.24795	0.0460177	-0.0679394	-0.234522	-0.523168	-0.515926	1.13137	1.27171	1.04879	0.684883	0.427344	0.202322	0.120239	-0.070825
TRR1	-0.511989	-0.878081	-1.10162	-1.21132	-1.28489	-1.30534	-1.27271	-0.909271	-0.739527	-1.05156	-1.1194	-1.06042	-1.02887	-1.01957	-1.09319	-1.02912
TRP4	1.17548	1.10378	0.741401	0.329015	0.102439	-0.122971	-0.381781	-0.104021	1.36031	1.46525	1.15081	0.694002	0.390386	0.0984815	-0.144128	-0.204109
YDR354C-A	-0.0846257	-0.0440663	-0.0692376	-0.133852	-0.245368	-0.301223	-0.244821	0.0843844	0.174389	0.108553	-0.0826355	-0.228815	-0.115186	0.0289048	0.0719955	-0.174328
YDR355C	0.0411436	0.157377	0.172681	0.166329	0.218641	0.232394	0.0595926	-0.124663	-0.189921	-0.366855	-0.446062	-0.449293	-0.360659	-0.305604	-0.39505	-0.589364
SPC110	-0.455938	-0.626709	-0.647929	-0.562148	-0.40326	-0.179113	0.0983154	0.253813	-0.0693256	-0.00244073	0.168018	0.278328	0.116961	0.0291171	0.338457	0.644022
YDR357C	0.273401	0.26204	0.306688	0.333324	0.220999	0.0280177	-0.198796	0.110114	0.591433	0.9174	0.939711	0.784912	0.474409	0.221574	0.299121	0.528452
GGA1	0.092925	0.264291	0.283329	0.227667	0.113626	-0.000735263	-0.0938706	0.120534	0.482959	0.706679	0.805271	0.797133	0.666361	0.499077	0.380535	0.464842
EAF1	0.649818	0.872527	0.822868	0.699168	0.710218	0.793483	0.960562	1.14303	0.193952	0.296207	0.397244	0.437632	0.320042	0.210148	0.248065	0.529112
OPI7	-0.218691	-0.354125	-0.181967	0.00542355	-0.0855316	-0.231326	-0.208522	-0.369661	0.305267	0.174334	0.183476	0.248838	0.328793	0.326344	0.20594	0.0671803
BCP1	-0.632952	-0.657483	-0.477583	-0.257456	-0.197952	-0.126883	0.0226206	0.29849	-0.280312	-0.159132	0.0338128	0.207126	0.218048	0.166418	0.0873218	0.0633643
TFC6	-0.0437723	-0.0433806	-0.0251527	-0.0249881	-0.104768	-0.165283	-0.129975	0.088289	0.0319876	0.0384032	-0.00894607	-0.0422344	0.00214455	0.040616	-0.0166284	-0.0486771
SUT072	0.422404	0.693311	0.805543	0.829967	0.892062	1.02958	1.31847	1.3225	0.25351	0.316143	0.397884	0.504176	0.611756	0.690441	0.703329	1.11762
ESC2	-0.0918904	-0.0304333	0.0132925	0.0311946	-0.0060027	-0.0134319	0.0476305	0.264528	0.0848936	0.171325	0.290537	0.379654	0.343207	0.27404	0.217705	0.400779
SEM1	-0.110556	-0.214733	-0.172649	-0.112957	-0.188258	-0.251317	-0.179796	0.131352	0.328664	0.461023	0.589465	0.547762	0.126201	-0.196132	0.102164	0.278209
CDC40	0.505192	0.646039	0.751576	0.817334	0.856134	0.875445	0.923611	1.00757	-0.191483	-0.114621	0.0426014	0.190745	0.191596	0.152708	0.119078	0.263461
ESF1	-2.14884	-2.6174	-2.38043	-1.82064	-1.42983	-1.13994	-1.1269	-0.935957	-1.66634	-1.94273	-1.60836	-1.13723	-1.13581	-1.14902	-0.876736	-0.642031
YDR366C	0.248816	-0.0144677	-0.0845168	-0.0834553	0.00648986	0.0843142	0.0367176	-0.0530168	0.0730212	0.254935	0.130195	-0.102352	-0.200613	-0.167859	-0.107236	0.218605
YDR367W	-0.206843	-0.31108	-0.33022	-0.341506	-0.443901	-0.512472	-0.438387	-0.235984	-0.371159	-0.454221	-0.512168	-0.51735	-0.519246	-0.560583	-0.763266	-0.510927
YPR1	0.142554	0.230682	0.2637	0.233153	0.0266488	-0.25195	-0.554021	-0.175335	0.101979	0.199518	0.283745	0.325885	0.2964	0.169939	-0.115359	-0.38008
XRS2	0.56821	0.815457	0.891959	0.883843	0.885124	0.901317	0.970169	1.10233	0.235222	0.392493	0.560954	0.674696	0.65994	0.608481	0.603208	0.605991
YDR370C	0.286649	0.268591	0.23388	0.195643	0.150548	0.110161	0.0803595	0.496362	0.106818	0.17402	0.254834	0.272839	0.0676942	-0.146213	-0.180519	0.207514
CTS2	0.584252	0.680116	0.642275	0.563877	0.719942	0.99464	1.47252	0.709292	0.401173	0.489924	0.486336	0.409674	0.204707	0.0690908	0.191803	0.957012
VPS74	-0.488672	-0.687481	-0.678074	-0.585127	-0.563153	-0.546497	-0.514846	-0.344503	-0.229125	-0.239138	-0.104696	0.0424648	0.0263067	-0.0376068	-0.0768175	-0.0685929
FRQ1	0.0642441	0.0603611	0.0872904	0.134387	0.157091	0.147576	0.0719487	0.364504	0.0652508	0.179665	0.282337	0.319259	0.160507	-0.0235184	-0.103641	0.144231
YDR374C	2.25154	3.13654	3.53335	3.71807	4.13211	4.60671	5.1734	5.21202	2.63221	3.66303	3.96068	3.87593	3.85704	3.95924	4.37705	4.95689
YDR374W-A	0.556869	0.74244	0.814627	0.767301	0.568845	0.440604	0.681787	1.01099	1.02259	1.45957	1.47474	1.19151	0.714252	0.366786	0.523815	0.807836
BCS1_a	-0.683841	-0.955572	-1.05562	-1.05765	-1.06252	-1.01249	-0.892913	-0.736708	-0.525238	-0.728814	-0.753034	-0.722171	-0.803379	-0.855565	-0.777276	-0.559199
BCS1_b	-0.403942	-0.667534	-1.00748	-1.28073	-1.39154	-1.45788	-1.58739	-1.61616	-0.666765	-0.988724	-1.06682	-1.08592	-1.25637	-1.42024	-1.4502	-1.41634
ARH1	-0.216345	-0.332292	-0.351624	-0.33943	-0.382726	-0.397995	-0.33622	-0.105363	0.155342	0.192142	0.203521	0.187135	0.112356	0.0177228	-0.0549449	0.0419945
ATP17	0.0642129	-0.0335635	-0.289171	-0.534165	-0.650031	-0.751188	-0.952246	-0.681407	-0.718026	-0.826918	-0.816199	-0.77737	-0.864588	-1.00137	-1.21013	-1.35112
LSM6	-0.22861	-0.298968	-0.18983	-0.030787	-0.0329947	-0.0869923	-0.131348	0.282925	0.0082146	0.0707065	0.0906372	0.0240027	-0.166372	-0.27614	-0.118642	-0.0492893
RGA2	0.0940939	0.216091	0.197218	0.144444	0.0872276	0.0216862	-0.0997236	0.278688	0.121067	0.227759	0.373917	0.452409	0.295734	0.0990116	0.0322027	0.158757
YDR379C-A	-0.0571837	-0.104454	-0.0734015	-0.0933417	-0.354154	-0.655132	-0.861195	-0.517853	0.589663	0.798372	0.825132	0.696414	0.434235	0.156661	-0.00529508	-0.0315568
SUT485	0.585203	0.753342	0.591646	0.298205	0.0851251	-0.0461671	-0.0461598	0.019137	0.489001	0.618327	0.64799	0.600283	0.538425	0.420777	0.250338	-0.0106274
ARO10	-4.00334	-4.9031	-4.2937	-3.13706	-2.51751	-2.08268	-1.87714	-2.00574	-4.16688	-5.38813	-5.37776	-4.74779	-4.1881	-3.5624	-3.10647	-2.74661
YRA1	0.266841	0.189468	0.0824334	-0.0421829	-0.181792	-0.290064	-0.291942	-0.0631411	0.137221	0.204235	0.255112	0.288341	0.260303	0.173294	0.00167693	0.130895
YDR381C-A	-0.459757	-0.677596	-0.620143	-0.48232	-0.517099	-0.593019	-0.628922	-0.317462	0.514406	0.746456	0.89054	0.878851	0.593827	0.322578	0.319775	0.629593
RPP2B	-2.57082	-3.35503	-3.33132	-2.83814	-2.27625	-1.77801	-1.67668	-1.70146	-1.80119	-2.30647	-2.28913	-1.9727	-1.69544	-1.48704	-1.50765	-1.43082
NKP1	0.262504	0.423443	0.422554	0.354632	0.277349	0.244529	0.349758	0.545121	1.06844	1.4613	1.44648	1.18392	0.788562	0.498375	0.643093	0.949774
ATO3	0.374697	0.387926	0.275761	0.154925	0.154614	0.188875	0.20261	0.42151	0.0849234	0.154451	0.0959858	-0.00742623	-0.0821997	-0.151967	-0.256658	-0.210362
EFT2	-2.23411	-2.82303	-2.57466	-1.97026	-1.58522	-1.36523	-1.46948	-1.52485	-1.69192	-2.07257	-1.9264	-1.54111	-1.31759	-1.17228	-1.22717	-0.904966
MUS81	0.283192	0.40016	0.444016	0.457138	0.512349	0.632867	0.868159	1.04768	0.138769	0.258714	0.326843	0.350145	0.337229	0.390434	0.599714	0.809927
YDR387C	0.225416	0.346208	0.355106	0.310478	0.238733	0.166228	0.108617	0.293211	0.0740223	0.0535146	0.0817766	0.151954	0.246297	0.258341	0.0830107	0.00207209
RVS167	-0.197625	-0.139168	-0.076839	-0.0366387	-0.123877	-0.229678	-0.32157	0.00714412	0.155854	0.236662	0.241382	0.219555	0.218946	0.182813	0.0639065	-0.0789698
SUT486	0.0936712	0.164793	0.162743	0.104228	0.0464044	0.0207058	0.144569	-0.323384	-0.00392098	-0.167544	-0.385439	-0.529964	-0.423883	-0.326765	-0.452113	-0.722487
SAC7	0.259799	0.302802	0.260276	0.167909	0.0184704	-0.124453	-0.198327	0.093189	-0.0690323	-0.0646476	0.0358036	0.12156	0.0403193	-0.108073	-0.243602	-0.288969
UBA2	0.136726	0.152451	0.0451464	-0.064475	-0.065309	-0.0131667	0.0517935	0.288674	0.0738454	0.100224	0.188054	0.267881	0.228139	0.162093	0.149386	0.340902
YDR391C	0.389317	0.74154	0.908038	0.928098	0.811001	0.699656	0.703768	0.904672	0.327399	0.573437	0.674867	0.71941	0.769288	0.774374	0.675651	0.678435
SPT3	0.0739628	0.229389	0.268526	0.25682	0.205175	0.190819	0.287862	0.544797	0.241653	0.347231	0.30995	0.241816	0.219369	0.235854	0.33363	0.414752
SUT487	0.832764	0.843453	0.708443	0.529684	0.418429	0.307435	0.21284	0.495527	0.976571	1.29847	1.13426	0.862483	0.881818	0.889552	0.656869	0.507785
SHE9	-0.718211	-1.01471	-1.06902	-1.00814	-0.994183	-0.945204	-0.853773	-0.565076	-0.575429	-0.663446	-0.615606	-0.552689	-0.631918	-0.6904	-0.617553	-0.633684
SUT488	-0.0875028	-0.220445	-0.218986	-0.220469	-0.372273	-0.545792	-0.663135	-0.472558	0.471344	0.410709	0.434336	0.439437	0.376152	0.252196	0.137833	-0.0319931
RPT3	0.0168981	0.0236537	0.111433	0.220975	0.27401	0.32034	0.408437	0.598894	-0.0364264	0.073438	0.241222	0.382932	0.39849	0.382898	0.393017	0.440908
SXM1	-1.06315	-1.31301	-1.24097	-1.0251	-0.896077	-0.779764	-0.707089	-0.583477	-1.03385	-1.17723	-0.94652	-0.61833	-0.556077	-0.582214	-0.665035	-0.53406
NCB2	-0.592767	-0.584353	-0.439286	-0.26769	-0.293276	-0.354382	-0.403431	0.0717762	-0.166285	-0.0430041	0.11698	0.182721	-0.0583944	-0.277543	-0.203857	0.0321756
YDR396W	-0.215154	-0.261042	-0.222146	-0.135145	0.0104114	0.110462	0.031467	-0.277208	0.134806	0.158261	0.0750066	-0.0443405	-0.116807	-0.133907	-0.0358619	-0.10538
SUT073	0.158498	0.25118	0.463605	0.598769	0.396014	0.139968	0.139659	0.295539	0.051993	0.0715538	0.131906	0.129783	0.0379031	-0.0475081	0.00923511	-0.368287
UTP5	-1.64535	-1.96421	-1.64313	-1.07043	-0.748474	-0.548243	-0.530682	-0.286714	-1.54378	-1.71212	-1.23689	-0.638091	-0.530622	-0.554051	-0.550392	-0.560645
HPT1	0.0642386	0.688319	1.36925	1.89818	2.02082	2.06442	2.17672	2.52386	-0.779212	-0.668838	0.0531706	0.872469	1.25663	1.46313	1.61199	1.60971
URH1	-0.555979	-0.903744	-1.01045	-0.982553	-0.932637	-0.819581	-0.612725	-0.356215	-0.394356	-0.524353	-0.58629	-0.598433	-0.612132	-0.643488	-0.762329	-0.69679
YDR401W	0.0823808	0.143127	0.10091	-0.0122271	-0.110798	-0.180196	-0.242917	-0.467729	0.10263	0.0923499	0.140072	0.18715	0.191788	0.112473	-0.0811571	-0.327056
DIT2	0.231118	0.243425	0.165975	0.0748922	0.111888	0.240425	0.520357	0.304345	0.0149342	0.0931088	0.138036	0.141121	0.0596776	0.00267812	0.059774	0.310589
DIT1	0.0208984	-0.0538136	-0.0982586	-0.135306	-0.157648	-0.122182	0.0338194	0.0126194	-0.00417077	0.0647075	0.1474	0.213983	0.189111	0.11677	-0.0233784	0.148845
RPB7	-0.0145246	-0.0874156	-0.224283	-0.376131	-0.519395	-0.603437	-0.55268	-0.40441	-0.261976	-0.294225	-0.313942	-0.341365	-0.468965	-0.61925	-0.744591	-0.653578
MRP20	-0.806801	-1.06249	-1.15894	-1.1479	-1.11438	-1.03826	-0.984089	-0.776046	-0.479958	-0.583922	-0.525012	-0.435636	-0.504568	-0.563005	-0.49708	-0.343934
PDR15, YDR406W-A	0.538505	0.672326	0.545612	0.373442	0.401941	0.483553	0.527574	0.541319	0.323556	0.379276	0.318721	0.249736	0.269798	0.242273	0.0317215	0.0665109
SUT489	0.389789	0.384634	0.315018	0.231246	0.205978	0.200848	0.275805	0.211936	0.310222	0.121554	-0.0343639	-0.112525	-0.00362358	0.0946625	0.0919753	-0.0533902
TRS120	0.151554	0.106948	-0.036417	-0.175022	-0.21624	-0.19191	-0.0993669	0.142269	-0.0318325	-0.0462851	-0.0315654	-0.0379506	-0.156082	-0.2858	-0.337113	-0.250827
ADE8	-0.265542	-0.490563	-0.712188	-0.863289	-0.893553	-0.841771	-0.732919	-0.517313	0.333806	0.239297	0.0875954	-0.0491734	-0.115505	-0.226497	-0.427313	-0.491452
SIZ1	0.620354	0.836592	0.736104	0.540265	0.44947	0.426151	0.487588	0.734414	0.121945	0.193477	0.375742	0.51575	0.408021	0.244509	0.18756	0.360951
SUT490	-0.364276	-0.443823	-0.462537	-0.472682	-0.522095	-0.53968	-0.454034	-0.538211	-0.174065	-0.272994	-0.288136	-0.298626	-0.342834	-0.325428	-0.152078	-0.216826
STE14	0.803481	0.830088	0.735983	0.618624	0.611862	0.648737	0.79229	1.00193	-0.0501855	-0.0165628	-0.0605929	-0.105719	-0.101939	-0.0798634	-0.0773011	0.0547007
DFM1	0.18726	0.258463	0.315284	0.302436	0.123515	-0.0830836	-0.228674	0.0615961	0.130849	0.145617	0.149776	0.157958	0.166534	0.110856	-0.0814896	-0.13414
RRP17	-1.27951	-1.55253	-1.45181	-1.18782	-1.04258	-0.920028	-0.904927	-0.562703	-0.661046	-0.862052	-0.811908	-0.716635	-0.817525	-0.888617	-0.7262	-0.790591
YDR413C, ERD1	0.58494	0.634144	0.467821	0.255003	0.212177	0.278512	0.468971	0.659767	-0.0903515	-0.116375	-0.121779	-0.120421	-0.155226	-0.208295	-0.275748	-0.110027
SUT074	0.223473	0.457127	0.654094	0.795601	0.737719	0.624183	0.575229	1.08953	0.326519	0.439079	0.61089	0.759348	0.770821	0.712566	0.67767	0.733775
YDR415C	0.250556	0.336975	0.286087	0.167717	0.0276082	-0.0600215	-0.0199023	0.298922	-0.216032	-0.218822	-0.121406	-0.026765	-0.0615864	-0.115906	-0.118891	-0.0968061
SYF1	0.0771012	0.177641	0.199269	0.206791	0.267779	0.360713	0.460393	0.553367	0.0969775	0.174776	0.279105	0.355632	0.356126	0.356048	0.426384	0.383973
YDR417C	0.135515	0.14974	0.334958	0.475899	0.318681	0.109119	0.0766196	0.40553	-0.0393083	-0.0705865	-0.0996851	-0.0181239	0.35361	0.630089	0.501434	-0.0309717
RPL12B	-2.31114	-3.06473	-3.12657	-2.72717	-2.16048	-1.60316	-1.38852	-1.19789	-1.80491	-2.35157	-2.27342	-1.9046	-1.66877	-1.50075	-1.51427	-1.3691
RAD30	0.581113	0.845373	0.941301	0.945223	0.900287	0.842264	0.822812	1.0626	0.241963	0.386693	0.492313	0.54476	0.513264	0.464863	0.471868	0.52878
HKR1	0.550336	0.73322	0.725224	0.674881	0.725485	0.811635	0.925205	1.125	-0.224676	-0.232486	0.0251964	0.301238	0.292888	0.215985	0.209673	0.487265
ARO80	-0.051008	0.0419648	0.0487849	-0.00329552	-0.149224	-0.278022	-0.325622	-0.0484264	-0.423499	-0.432944	-0.341878	-0.244225	-0.278503	-0.329205	-0.355502	-0.302988
SIP1	0.208139	0.39989	0.451366	0.430806	0.375024	0.336595	0.354725	0.532981	0.276138	0.407903	0.502078	0.551826	0.530753	0.460839	0.358414	0.399688
CAD1	0.0155526	0.0870282	0.0324353	-0.0835999	-0.245133	-0.372457	-0.408558	-0.186739	0.155504	0.223965	0.219513	0.178899	0.108973	0.038985	-0.0171416	0.12168
DYN2	-0.708937	-1.05227	-0.626586	-0.13251	-0.24653	-0.455276	-0.425701	-0.243248	0.392749	0.531789	0.669413	0.638027	0.299395	0.043079	0.308783	0.308848
SNX41	0.132028	0.294987	0.334637	0.304421	0.240655	0.229027	0.350821	0.505319	0.387503	0.568985	0.738438	0.845234	0.816385	0.756066	0.770471	0.932617
YDR426C	-0.0780545	-0.0662172	-0.0996296	-0.116023	-0.100359	-0.0721421	-0.0620244	0.124785	0.051933	-0.0109914	0.0211017	0.0634887	0.0659521	0.0536258	0.0923587	-0.179599
RPN9	-0.11034	-0.216972	-0.267057	-0.268997	-0.221618	-0.12167	0.0441075	0.188859	-0.321997	-0.241844	-0.0274378	0.174204	0.175009	0.157936	0.216943	0.38252
YDR428C	-0.537977	-0.604951	-0.55406	-0.486724	-0.571778	-0.684587	-0.787102	-0.660732	-0.608512	-0.743971	-0.622023	-0.41695	-0.340736	-0.357264	-0.49539	-0.677049
TIF35	-1.58157	-2.09475	-2.07646	-1.81115	-1.64644	-1.45546	-1.21606	-0.969825	-1.19319	-1.39708	-1.15075	-0.832905	-0.935186	-1.04209	-0.896302	-0.523981
CYM1	-0.571077	-0.668299	-0.672737	-0.633882	-0.658878	-0.651115	-0.589884	-0.308728	-0.449565	-0.504182	-0.40852	-0.292133	-0.329363	-0.388699	-0.434331	-0.254219
YDR431W	-0.338392	-0.440527	-0.517874	-0.51984	-0.444975	-0.385824	-0.455877	-0.35482	0.206358	0.210047	0.104352	0.0075866	0.0698274	0.14709	0.14702	0.0288956
NPL3, YDR433W	-0.579562	-0.893185	-0.905096	-0.784924	-0.724971	-0.6856	-0.653474	-0.600674	-0.721697	-0.850266	-0.609589	-0.291217	-0.243303	-0.331293	-0.54037	-0.594649
GPI17	0.200907	0.240485	0.218728	0.138509	-0.0411986	-0.19573	-0.188775	0.0558927	-0.0344836	0.00804852	0.105632	0.184527	0.153335	0.0705748	-0.0367932	-0.0657586
PPM1	-0.319694	-0.313843	-0.240591	-0.170023	-0.212489	-0.271586	-0.315853	-0.182771	0.320348	0.404835	0.433962	0.429336	0.411782	0.350377	0.244429	0.158463
PPZ2	0.0186243	0.140366	0.180685	0.191199	0.180008	0.194405	0.264476	0.487762	0.353369	0.47438	0.568678	0.628238	0.637899	0.604079	0.534366	0.606696
GPI19, THI74, LRS4	0.475841	0.61953	0.60804	0.553876	0.597127	0.673065	0.777482	0.761326	0.0900479	0.131188	0.219619	0.306782	0.318222	0.287545	0.221345	0.369022
SUT491	0.0918028	0.115124	0.115488	0.137609	0.24065	0.363259	0.455088	0.490515	0.0517854	0.11206	0.207246	0.303153	0.344782	0.377135	0.451512	0.517441
SUT492	0.221501	0.139124	0.052178	0.0552335	0.296649	0.582301	0.785602	0.870307	-0.255773	-0.245291	-0.140287	0.0312879	0.21956	0.369804	0.383478	0.447157
DOT1	-0.130829	-0.159562	-0.152784	-0.0887029	0.0414103	0.173031	0.215822	0.356826	-0.442799	-0.579828	-0.50752	-0.352556	-0.27581	-0.23737	-0.221299	-0.215806
APT2	-0.191089	-0.189137	-0.0508659	0.200795	0.538611	0.851642	1.03045	1.08358	-0.419908	-0.594402	-0.433938	-0.124327	0.129931	0.334815	0.434251	0.72892
SSN2	0.548052	0.688935	0.641987	0.543098	0.530842	0.557172	0.619642	0.838385	0.126517	0.254347	0.367459	0.436734	0.420776	0.385832	0.351457	0.473147
YDR442W	-0.217726	-0.377875	-0.380947	-0.343059	-0.374999	-0.381426	-0.255018	-0.166429	-0.2415	-0.324493	-0.255153	-0.204668	-0.26701	-0.291368	-0.153705	-0.400563
YDR444W	-0.116924	-0.117349	-0.139283	-0.112071	0.0250915	0.189684	0.289092	0.43667	-0.469692	-0.514005	-0.480047	-0.39871	-0.340273	-0.289921	-0.303012	-0.200508
YDR445C	0.000522946	-0.149998	-0.124775	-0.0768663	-0.132724	-0.212726	-0.220389	-0.278541	-0.0742361	-0.150972	-0.318728	-0.394961	-0.162064	0.0626667	-0.0429902	-0.128506
SUT493	-0.206752	-0.375952	-0.293401	-0.202228	-0.360006	-0.516958	-0.412228	-0.273323	-0.0653828	0.010076	-0.139853	-0.32474	-0.464087	-0.553253	-0.65016	-0.0247797
ECM11	-0.0349303	0.0972507	0.412984	0.924009	1.8539	3.0325	4.44285	4.41209	0.194586	0.406128	0.765561	1.14016	1.43762	2.01582	3.21608	4.45476
RPS17B	-0.731812	-0.917156	-0.74309	-0.436953	-0.294583	-0.253046	-0.302589	-0.46034	-0.387573	-0.60549	-0.522615	-0.362647	-0.326336	-0.320956	-0.249183	-0.397001
ADA2	-0.163069	-0.25166	-0.224345	-0.145084	-0.121864	-0.113866	-0.0947009	0.108328	-0.468255	-0.569018	-0.469877	-0.320139	-0.334232	-0.382065	-0.39634	-0.229559
UTP6	-1.51172	-1.78427	-1.58164	-1.13543	-0.691092	-0.274137	-0.0231595	-0.138198	-1.45079	-1.67866	-1.30166	-0.817742	-0.829074	-0.834014	-0.496889	-0.0242107
RPS18A	-0.05277	-0.209048	-0.203554	-0.138276	-0.0666525	-0.0131228	-0.0462007	-0.00496288	-1.05581	-1.1336	-1.16751	-1.20268	-1.28224	-1.22191	-0.957895	-1.00501
YHP1	0.790477	0.756037	0.359196	-0.265374	-0.985409	-1.54207	-1.56363	-1.33957	-0.527931	-0.727403	-0.882929	-1.08123	-1.48938	-1.90572	-2.15803	-2.25924
PPN1	0.136969	0.185654	0.072158	-0.102447	-0.25391	-0.332627	-0.287966	-0.0615567	-0.0502554	0.0304111	0.128711	0.162177	0.0103156	-0.148331	-0.161173	-0.14266
TSA2	-0.0200361	0.126334	0.555005	0.961883	0.973191	0.835158	0.664944	1.04093	0.32739	0.385193	0.553996	0.772135	1.04411	1.15529	0.894417	0.481182
GUK1	-0.835041	-1.07817	-1.09359	-1.01498	-1.05821	-1.12955	-1.22598	-1.04594	-0.887846	-1.06901	-1.06401	-0.973425	-0.972125	-1.03638	-1.26717	-1.27999
YDR455C	0.0421576	-0.0413801	-0.135397	-0.245108	-0.326218	-0.379753	-0.449862	-0.421552	0.248441	0.183502	0.0498977	-0.0775929	-0.0667422	-0.0293367	-0.0631732	-0.042318
NHX1	0.286002	0.340628	0.240016	0.078815	-0.0397638	-0.0967162	-0.0660035	0.123818	0.044512	0.0975147	0.111021	0.10743	0.0967871	0.054767	-0.0674881	-0.0640039
TOM1	0.114761	0.193187	0.225558	0.260381	0.355036	0.481335	0.623542	0.727006	-0.0243459	0.0284654	0.162777	0.305033	0.362253	0.384007	0.374904	0.522608
HEH2	0.160907	0.207567	0.160589	0.0833935	-0.013962	-0.115081	-0.221201	0.0544384	0.0328323	0.100375	0.139997	0.130969	0.02417	-0.0654333	-0.0412722	0.0388738
PFA5	0.70532	0.843901	0.776677	0.644957	0.618247	0.62538	0.667007	0.789971	0.188676	0.17541	0.196337	0.254997	0.375791	0.446033	0.355686	0.400916
TFB3	-0.284479	-0.30502	-0.310698	-0.300914	-0.315922	-0.296183	-0.217529	0.00427644	0.269674	0.364238	0.447279	0.461393	0.301785	0.154247	0.236508	0.409723
YDR461C-A	0.106487	0.269153	0.375174	0.394605	0.287937	0.189436	0.192483	0.281491	0.681937	0.915364	1.00861	0.91732	0.500561	0.175243	0.441997	0.883286
MRPL28	-1.10592	-1.36717	-1.42065	-1.38027	-1.42145	-1.42265	-1.38057	-1.19234	-0.405519	-0.509673	-0.543881	-0.567114	-0.678706	-0.75413	-0.6958	-0.622454
STP1	-0.0371334	-0.0207422	-0.015396	-0.0295198	-0.10676	-0.164049	-0.141743	0.11278	0.164774	0.22631	0.339087	0.395489	0.271169	0.119376	0.0704569	0.162066
SPP41	-0.112958	-0.0987875	-0.073276	-0.0206671	0.0600664	0.186821	0.37276	0.567533	-0.0845212	-0.0258277	0.158366	0.306569	0.193743	0.0948841	0.251435	0.565049
YDR464C-A	-0.00714375	0.0696005	0.260508	0.345507	0.190579	0.0286193	0.0869858	-0.417651	0.166794	0.413199	0.25372	0.0336731	0.150461	0.368056	0.497419	0.258177
RMT2	-2.17745	-2.71004	-2.3551	-1.61397	-1.04661	-0.623657	-0.505595	-0.608243	-1.60008	-1.82197	-1.36675	-0.761756	-0.651971	-0.631205	-0.488244	-0.292736
PKH3	0.0305594	0.147185	0.15066	0.100758	0.0147327	-0.0477845	-0.0726415	0.18832	0.0397226	0.0689286	0.224231	0.351354	0.247669	0.0947386	0.0338671	0.225634
YDR467C	0.361375	0.408747	0.26149	0.0568686	-0.125753	-0.255847	-0.286274	0.122161	0.215736	0.367162	0.363999	0.282268	0.0932841	-0.102943	-0.15778	-0.0368897
TLG1	-0.596013	-0.752082	-0.763587	-0.714151	-0.741452	-0.736975	-0.662367	-0.353849	-0.5277	-0.545771	-0.475526	-0.405857	-0.50574	-0.56253	-0.45406	-0.136925
SDC1	-0.2471	-0.396314	-0.424294	-0.390777	-0.405829	-0.414966	-0.407185	-0.0103699	0.0339416	0.0612439	0.205807	0.245151	-0.106885	-0.386367	-0.117092	0.183554
UGO1	-0.692586	-0.833912	-0.832193	-0.772627	-0.779799	-0.753043	-0.652216	-0.538985	-0.461492	-0.490474	-0.308221	-0.11675	-0.182856	-0.285269	-0.278594	-0.0919758
RPL27B	-0.637171	-0.67894	-0.625183	-0.467846	-0.192662	0.0405417	0.0298382	-0.292921	-1.21155	-1.61627	-1.4805	-1.18437	-1.1271	-1.14029	-1.12646	-1.23106
TRS31	0.175708	0.182213	0.162584	0.135657	0.116542	0.109898	0.178174	0.198491	0.0167593	-0.0655888	-0.0795552	-0.0700733	-0.0984176	-0.11553	-0.0732635	0.148949
PRP3	-0.218499	-0.226805	-0.260143	-0.284987	-0.303662	-0.301123	-0.343166	-0.0244533	0.23905	0.352544	0.487036	0.5153	0.236186	-0.013136	0.118742	0.385465
SUT075	0.628671	0.699396	0.463086	0.138321	-0.0515541	-0.17536	-0.205605	-0.185938	0.359271	0.359699	0.230633	0.032285	-0.189318	-0.39593	-0.496064	-0.490051
JIP4	-0.0485907	-0.059503	-0.0373148	-0.000771825	0.00720136	0.00922017	-0.00137805	0.196671	-0.0663456	-0.0687881	-0.0565534	-0.0265003	-0.0132884	-0.0139509	-0.0214778	0.0339079
YDR476C	0.432535	0.585853	0.603619	0.511054	0.270128	-0.00414673	-0.19384	-0.0336876	0.355164	0.436127	0.450592	0.411766	0.333128	0.166004	-0.108629	-0.379073
SUT076	0.0445424	0.0920956	0.0805371	0.0144042	-0.143558	-0.298422	-0.373674	-0.173713	0.314554	0.30366	0.122185	-0.0831824	-0.133792	-0.144144	-0.170257	-0.227976
SNF1	-0.253602	-0.237137	-0.255957	-0.273387	-0.27099	-0.212768	-0.092669	0.0479703	-0.110393	-0.0845624	0.065478	0.218927	0.211658	0.158839	0.125056	0.324855
SNM1	0.309642	0.54766	0.654895	0.696323	0.735587	0.790666	0.85551	1.03443	0.139163	0.232392	0.280212	0.302795	0.307156	0.289675	0.230518	0.329013
PEX29	-0.0635	-0.0792314	-0.189256	-0.329185	-0.476847	-0.575038	-0.578993	-0.365664	0.182923	0.292122	0.313043	0.28289	0.185077	0.0715462	-0.0207938	0.127898
DIG2	0.00984437	-0.0310618	-0.0759619	-0.114656	-0.0779726	0.0634583	0.384951	0.391148	0.248857	0.225002	0.268471	0.307968	0.27899	0.260747	0.339207	0.613378
PHO8	0.588281	0.746648	0.644827	0.448832	0.318549	0.253768	0.312586	0.499475	0.602146	0.61323	0.451996	0.312053	0.411651	0.492298	0.386506	0.3727
CWC21	-0.206851	-0.0515229	0.0246681	0.0276544	-0.152535	-0.330154	-0.426709	0.187939	0.301888	0.442528	0.359236	0.165702	-0.0746263	-0.244421	-0.136459	-0.192612
KRE2	-0.17687	-0.150878	-0.0887053	-0.0530032	-0.20827	-0.415194	-0.610564	-0.232	-0.30633	-0.353605	-0.212347	-0.0462274	-0.0628705	-0.165471	-0.330361	-0.290722
VPS52	-0.100394	-0.059843	-0.111164	-0.190412	-0.23682	-0.20352	-0.0677288	0.0965396	-0.0165166	0.00599045	0.106582	0.165241	0.014715	-0.136903	-0.143081	0.160022
VPS72	-0.156743	-0.167966	-0.147281	-0.115768	-0.130194	-0.135621	-0.107815	0.108441	0.0821342	0.153668	0.35131	0.500623	0.378024	0.239025	0.323831	0.513409
VPS60	0.0522544	0.140365	0.219852	0.253566	0.142305	0.0443253	0.0939892	0.453777	0.369633	0.557878	0.746016	0.824218	0.637513	0.43192	0.458884	0.610295
RIB3	-0.294016	-0.548715	-0.710903	-0.781298	-0.762707	-0.688626	-0.545301	-0.491073	0.0747898	-0.0401184	-0.267191	-0.488536	-0.611108	-0.68198	-0.683618	-0.629816
PAC11	0.167874	0.281676	0.316382	0.348379	0.513301	0.776435	1.13479	1.23492	0.0376596	0.0477054	0.0298771	0.0593652	0.237972	0.440823	0.571563	0.636489
SLD5	0.364636	0.391759	0.341059	0.269628	0.216968	0.198355	0.273877	0.604297	-0.00869444	-0.0396964	-0.047567	-0.0358058	-0.0462946	-0.0685505	-0.0815846	0.0831853
PKH1	0.517877	0.770337	0.773282	0.653175	0.490774	0.340593	0.257419	0.552324	0.609619	0.765945	0.769123	0.693187	0.593182	0.440533	0.257071	0.237528
YDR491C	-0.107947	-0.139553	-0.0761481	0.00149891	0.0207327	-0.00956121	-0.100425	-0.265134	-0.0422554	-0.0387953	-0.131194	-0.210235	-0.189624	-0.16539	-0.225134	-0.205267
IZH1	0.641979	0.633502	0.852608	1.20493	1.53677	1.68648	1.58806	1.8925	0.0169645	-0.107528	-0.0353696	0.180321	0.538211	0.795938	0.721167	0.523538
FMP36	-0.633165	-0.842865	-0.934724	-0.959929	-1.06548	-1.16858	-1.25238	-0.892757	-0.273999	-0.403865	-0.4796	-0.565232	-0.774004	-0.931171	-0.889603	-0.688027
RSM28	-1.02918	-1.3825	-1.46209	-1.41974	-1.47181	-1.48599	-1.41587	-1.16546	-0.346632	-0.273571	-0.202344	-0.206588	-0.417055	-0.575692	-0.488725	-0.382577
VPS3	0.200347	0.307667	0.388617	0.42129	0.360257	0.285799	0.260096	0.448746	0.014245	0.0646701	0.213039	0.340519	0.29477	0.198726	0.157013	0.204496
PUF6	-1.91107	-2.30089	-1.97484	-1.36735	-0.995516	-0.715818	-0.59015	-0.450086	-1.63649	-1.80634	-1.35631	-0.789926	-0.742098	-0.779326	-0.703718	-0.444737
ITR1	0.45963	0.409755	0.359086	0.35218	0.37614	0.272958	-0.116731	0.188754	-0.109479	-0.0830284	0.180516	0.448315	0.479762	0.309146	-0.0985177	-0.49145
SEC20	-0.103533	-0.155063	-0.210178	-0.262431	-0.319621	-0.329606	-0.245036	-0.0840889	0.0824786	0.0839759	0.10919	0.112044	0.0330217	-0.0655251	-0.118196	-0.121831
SUT077	0.306766	0.44548	0.537379	0.567315	0.488575	0.338572	0.153326	0.215663	0.433019	0.755729	0.797116	0.642064	0.37272	0.158113	0.148802	0.236423
LCD1	0.669159	0.834223	0.814197	0.742415	0.772815	0.868986	1.06549	1.37089	0.355801	0.492677	0.583953	0.603241	0.509879	0.45178	0.572144	0.854086
RPL37B	-0.847073	-1.06749	-0.897662	-0.577229	-0.353567	-0.134352	0.105942	0.196534	-0.90425	-1.00136	-0.896711	-0.777329	-0.913054	-0.898219	-0.430264	0.198627
SUT494	0.263926	0.253774	0.220212	0.192889	0.224606	0.237389	0.169547	0.17064	0.137777	0.105741	0.0534008	0.0192074	0.0682463	0.146067	0.209546	0.352341
PLM2	-0.380071	-0.548905	-0.806563	-1.05221	-1.07858	-0.866055	-0.343936	-0.523965	-0.610209	-0.75321	-0.862157	-0.91403	-0.940298	-0.908635	-0.843783	-0.621702
SAM2	-1.9968	-2.49817	-2.52951	-2.28069	-2.10803	-2.01734	-2.20141	-2.05387	-1.73547	-2.18774	-1.97957	-1.57605	-1.5525	-1.68569	-1.96583	-1.95192
LPP1	0.178676	0.256864	0.202134	0.111626	0.0562869	0.0809506	0.260287	0.598214	-0.390506	-0.506602	-0.467434	-0.354834	-0.24707	-0.168827	-0.20222	-0.226069
SPG3, PSP1	-0.00199507	-0.0503551	-0.173758	-0.260147	-0.189349	-0.0485883	0.116839	0.180716	-0.2038	-0.223108	-0.0766201	0.0958254	0.121194	0.0939877	0.0300365	0.211136
SUT078	-0.187507	-0.362302	-0.377207	-0.294197	-0.14075	0.0331926	0.16808	0.223119	-0.182365	-0.190763	-0.157871	-0.123204	-0.135167	-0.109228	0.0374491	0.0325673
YDR506C	0.603885	0.83534	0.854216	0.821872	0.977196	1.25553	1.6931	1.73201	0.273716	0.39397	0.481653	0.56498	0.660951	0.764154	0.885072	1.10961
SUT079	-0.394969	-0.515392	-0.631734	-0.72193	-0.774799	-0.80291	-0.843645	-0.947744	-0.460469	-0.626015	-0.61008	-0.553346	-0.610416	-0.709825	-0.822017	-0.881252
GIN4	-0.543985	-0.839073	-1.14557	-1.34935	-1.29754	-1.05722	-0.680935	-0.449966	-0.820896	-0.979417	-0.944668	-0.864898	-0.942744	-0.980069	-0.88959	-0.652272
SUT080	-0.0705385	-0.104419	0.00583027	0.129062	0.0982192	0.00370197	-0.0969503	0.0751219	-0.113238	-0.190577	-0.290631	-0.297119	-0.144288	0.017257	0.0985529	0.160013
GNP1	-0.265882	-0.772201	-1.51596	-2.06206	-1.89539	-1.44261	-0.899496	-1.0549	-1.4487	-1.25582	-0.821626	-0.475229	-0.821785	-1.27465	-1.50895	-1.08847
YDR509W	-0.173813	-0.228318	-0.187838	-0.16549	-0.250494	-0.330929	-0.295122	-0.388697	-0.0721469	-0.214432	-0.352059	-0.431068	-0.313302	-0.149675	-0.0377717	-0.361702
SMT3	-0.0169047	-0.0285076	-0.0487384	-0.0654045	-0.107457	-0.0770295	0.147342	0.569588	-0.333514	-0.271973	-0.198743	-0.189629	-0.408423	-0.543425	-0.313929	-0.0749474
ACN9	-0.957161	-1.20769	-1.19083	-1.10012	-1.19708	-1.29231	-1.32438	-1.12835	-0.628542	-0.725315	-0.604827	-0.497922	-0.697445	-0.877075	-0.80733	-0.56567
EMI1	-0.0430436	0.0706037	0.226242	0.299163	0.0729136	-0.199992	-0.344211	0.0481626	0.251618	0.475182	0.496829	0.344546	0.00616349	-0.286128	-0.299818	-0.263309
GRX2	-0.127022	-0.114764	-0.0904099	-0.0761207	-0.164212	-0.268488	-0.354398	-0.0043987	0.22202	0.409769	0.474851	0.468083	0.408106	0.319151	0.211361	0.213961
YDR514C	-0.538024	-0.7135	-0.70118	-0.572971	-0.400523	-0.221145	-0.134503	-0.0944291	-0.783237	-0.891299	-0.776514	-0.60513	-0.611387	-0.605669	-0.502378	-0.244922
SLF1	-1.09444	-1.41496	-1.40412	-1.21283	-0.986703	-0.699096	-0.406068	-0.285865	-0.983943	-1.16135	-0.88371	-0.541448	-0.596492	-0.618615	-0.312479	0.061398
EMI2	0.0937643	0.257763	0.201476	0.0679234	0.0481371	0.126366	0.329486	0.033364	-0.00837471	0.174923	0.201614	0.176981	0.137627	0.0911681	-0.0380248	0.298968
SUT495	-0.105159	-0.1808	-0.172957	-0.189954	-0.273752	-0.383205	-0.483844	-0.995032	0.509749	0.236921	-0.257823	-0.651549	-0.443448	-0.140671	-0.0876376	-0.63257
GRH1	0.0159776	-0.05689	-0.158127	-0.229847	-0.218363	-0.1613	-0.0839798	0.0836553	0.0391998	-0.09557	-0.304395	-0.432545	-0.339321	-0.256404	-0.377328	-0.358017
EUG1	0.038463	0.0125452	-0.0820873	-0.154698	-0.0966337	0.0614246	0.310094	0.549953	-0.548598	-0.615127	-0.43785	-0.188751	-0.0794361	-0.0164952	0.0222073	0.192125
FPR2	0.116999	0.147049	0.313525	0.452143	0.341536	0.19241	0.1904	0.572958	-0.19878	-0.177051	-0.0302866	0.130255	0.18353	0.158548	0.0139638	-0.0935902
YDR520C	0.563044	0.691214	0.742194	0.747487	0.762676	0.773813	0.785559	0.977634	0.022475	0.133085	0.223498	0.279596	0.247404	0.180071	0.10388	0.20193
YDR521W	0.148904	0.0893571	0.0631181	0.0465672	0.0285369	0.0178732	0.0527021	0.108269	-0.0255315	-0.0762949	-0.164644	-0.211171	-0.0959653	0.0303634	0.0232141	-0.0370486
SUT081	0.599748	0.651587	0.564416	0.460657	0.499496	0.58387	0.728554	0.774307	0.181025	0.320344	0.43682	0.532168	0.583887	0.607267	0.602925	0.792728
SPS2	-0.10629	-0.134971	-0.225033	-0.271977	0.436454	1.60543	3.40088	0.436193	0.00998933	-0.0243177	-0.0854853	-0.137538	-0.470583	-0.351162	0.846819	4.60644
SPS1	0.366814	0.468011	0.417173	0.378563	0.916688	1.72041	2.80978	0.966287	0.317127	0.380352	0.376031	0.367667	0.228879	0.365802	1.17418	3.43197
AGE1	0.348507	0.364877	0.287419	0.184428	0.108289	0.0675552	0.0821367	0.455827	-0.285747	-0.365082	-0.230262	-0.0570178	-0.0562754	-0.0987039	-0.093762	0.0168756
SUT082	0.0977597	0.0758688	0.0623781	0.037111	0.0790482	0.170683	0.346668	-0.0466536	0.304943	0.318191	0.328086	0.291723	0.184443	0.115418	0.206418	0.407317
YDR524C-B, YDR524C-A	-0.119646	-0.357932	-0.642045	-0.887687	-1.02099	-1.08578	-1.1064	-0.909532	-0.300178	-0.443386	-0.711788	-0.961975	-1.11503	-1.25113	-1.46073	-1.41132
API2	-0.0821781	-0.0531715	0.00920691	0.00278313	-0.197551	-0.355145	-0.238393	-0.189974	-0.322472	-0.469797	-0.584935	-0.641148	-0.595837	-0.527589	-0.37251	-0.882209
SNA2, RBA50	0.167932	0.225146	0.26688	0.317162	0.37587	0.44883	0.569602	0.833141	0.332237	0.459978	0.639189	0.718584	0.491147	0.262637	0.350528	0.620242
YDR526C	-0.0933719	-0.113357	-0.135867	-0.146673	-0.106067	-0.0686281	-0.0869882	-0.216237	-0.0259502	-0.175312	-0.312156	-0.398621	-0.325441	-0.228303	-0.19523	-0.439841
SNR84	-0.0983247	-0.0569782	0.22143	0.496168	0.51306	0.417136	0.311823	0.196837	-0.0206559	0.345168	0.192642	-0.0204716	0.0986702	0.249961	0.15974	-0.0740407
SUT496	0.729079	0.787731	0.797627	0.729855	0.471505	0.134937	-0.0815247	0.253907	0.316197	0.689602	0.735689	0.56407	0.267145	-0.00307849	-0.0222991	-0.51607
HLR1	1.16219	1.41558	1.27447	1.05299	1.03425	1.03672	0.992572	1.39885	-0.62139	-0.765742	-0.498041	-0.165772	-0.190663	-0.304008	-0.352723	-0.0729054
QCR7	-0.635054	-0.857346	-1.01609	-1.11705	-1.26382	-1.3894	-1.50786	-1.0502	-0.662432	-0.702885	-0.740221	-0.841364	-1.18865	-1.45077	-1.35604	-1.16044
APA2	0.0235986	-0.157655	-0.396989	-0.570293	-0.54923	-0.471757	-0.427348	-0.303252	0.281519	0.235925	0.0718655	-0.0739634	-0.0388159	0.00372101	-0.0834026	-0.121171
YDR531W	0.742416	0.73493	0.682309	0.612853	0.549282	0.476859	0.503673	0.734268	0.570489	0.644339	0.588648	0.461853	0.333796	0.191507	0.0311197	0.130791
YDR532C	-0.369696	-0.53164	-0.607574	-0.61947	-0.607233	-0.569847	-0.543959	-0.343006	-0.0877434	-0.0150216	0.138324	0.219599	0.0306639	-0.140546	-0.0520774	0.0532938
SUT083	-0.741242	-1.02999	-1.14146	-1.11261	-1.06373	-1.03702	-1.17183	-0.772966	-0.130939	-0.060657	-0.0193096	-0.0424969	-0.274159	-0.432389	-0.210598	0.0245758
HSP31	0.416665	0.709389	0.911828	1.1001	1.40123	1.73905	2.02433	2.27012	0.217684	0.314392	0.452426	0.646503	0.911503	1.1385	1.18102	1.52581
FIT1, YDR535C	-0.263009	-0.489669	-0.760628	-1.00335	-1.11647	-1.09774	-0.89642	-0.988091	-0.872987	-1.22319	-1.27044	-1.20066	-1.28442	-1.4256	-1.62215	-1.37288
STL1	-2.10221	-2.61173	-3.01807	-3.38008	-3.93669	-4.3291	-4.40575	-3.99899	-2.79717	-3.44646	-3.46047	-3.28211	-3.48776	-3.78767	-4.19101	-4.57501
SUT498	0.709466	0.768384	0.678118	0.604817	0.784507	0.99945	1.13286	1.18755	0.561686	0.641602	0.662512	0.684568	0.79795	0.929154	1.05865	1.35845
PAD1	0.846036	1.04124	0.909471	0.667972	0.573689	0.56919	0.692173	0.791486	0.517298	0.715955	0.802829	0.81283	0.766431	0.680636	0.568612	0.704685
YDR537C	-0.140418	-0.241705	-0.208301	-0.154508	-0.222091	-0.331904	-0.411027	-0.351554	0.0132439	-0.00549286	-0.0739925	-0.124437	-0.0523736	0.0343874	0.0197015	-0.0731908
YDR539W	-0.204787	-0.280288	-0.308021	-0.350063	-0.511517	-0.70739	-0.91918	-0.791287	-0.176093	-0.208342	-0.130238	-0.0341695	-0.0436675	-0.152001	-0.37597	-0.563369
SUT499	0.485809	0.601871	0.541488	0.40383	0.276379	0.187779	0.20733	0.427909	0.350434	0.474551	0.534206	0.52929	0.41912	0.28477	0.239827	0.366768
SUT084	0.168933	0.287132	0.201185	0.0454351	-0.0713093	-0.158806	-0.228843	-0.101504	0.25549	0.289869	0.320166	0.317101	0.219751	0.0862794	0.0166069	-0.00705009
IRC4	0.818011	1.0462	1.03856	0.838794	0.439681	0.067224	-0.000974808	0.229667	0.921393	1.20669	1.16877	0.935408	0.639481	0.362068	0.214532	0.308699
YDRWdelta31	0.585796	0.688351	0.707157	0.613804	0.399207	0.176097	0.101148	-0.00581672	0.833107	0.938781	0.834957	0.593038	0.2826	0.0210431	0.00735384	0.127432
YDR541C	0.742178	0.84266	0.79056	0.66624	0.562106	0.48355	0.504289	0.709988	0.180457	0.196617	0.272774	0.335349	0.297045	0.182594	-0.0146762	0.044901
SUT085	0.648704	0.746578	0.600283	0.392988	0.338088	0.347461	0.416322	0.450663	0.519468	0.737164	0.782788	0.731999	0.577398	0.4022	0.322782	0.680568
YEL073C	-0.23926	-0.162689	0.0334533	0.240383	0.203596	0.032913	-0.308298	0.339548	0.144048	0.306602	0.7203	1.07754	1.01551	0.817761	0.719735	0.716278
SUT086	-0.521216	-0.748406	-0.617179	-0.444617	-0.542289	-0.706142	-0.851318	-0.808587	0.151034	0.428233	0.449977	0.30798	0.124943	0.0472821	0.165419	0.19241
SUT500	0.512331	0.721345	0.698533	0.620495	0.64263	0.691597	0.74408	0.93816	0.677122	0.857795	0.884581	0.890063	0.981619	1.03611	0.994972	1.203
SUT501	0.413845	0.51448	0.418586	0.302147	0.35292	0.460493	0.582186	0.666836	0.352596	0.267955	0.285824	0.329054	0.356151	0.372371	0.420025	0.57952
SUT087	0.355769	0.414682	0.488535	0.473404	0.272346	0.0509028	-0.116986	0.267742	-0.131653	-0.287682	-0.164023	-0.0604727	-0.287422	-0.544565	-0.582402	-0.378364
RMD6	0.909433	1.30005	1.31398	1.15991	1.04743	1.00383	1.10887	1.37534	0.3591	0.447119	0.494419	0.495317	0.405658	0.354706	0.519897	0.84489
SUT502	-1.21815	-1.56777	-1.87	-1.96691	-1.7228	-1.43883	-1.42179	-1.64534	-1.73946	-1.78666	-1.36584	-0.938565	-1.1869	-1.49551	-1.52966	-1.08813
SUT503	-0.889159	-1.05009	-0.952904	-0.747015	-0.657956	-0.571264	-0.445578	-0.271532	0.112738	0.0904011	-0.048015	-0.161133	-0.116031	-0.0215909	0.0787889	0.22177
DLD3	-1.48111	-2.19075	-2.13612	-1.70192	-1.25345	-0.884033	-0.736247	-0.898055	-0.341493	-0.538396	-0.464837	-0.327228	-0.389808	-0.467715	-0.408108	-0.077762
YEL068C	1.08378	1.47093	1.16198	0.675729	0.456374	0.339867	0.280266	0.672174	0.611001	0.895558	1.00862	1.03788	1.0442	0.952715	0.748936	0.496743
YEL067C	1.23113	1.65199	1.23541	0.594427	0.271266	0.0927471	0.0105198	0.381865	0.842927	1.06552	1.10471	1.13896	1.34648	1.37934	0.990283	0.589523
HPA3	0.77437	0.832304	0.902843	0.910219	0.800941	0.644803	0.588786	0.656412	0.493871	0.411134	0.298182	0.13996	-0.0379609	-0.17379	-0.131465	-0.0263539
SIT1	0.310609	0.547922	0.340797	0.0476399	-0.0335359	0.00362625	0.131538	0.274939	-0.0797557	0.054342	0.175174	0.312823	0.448183	0.4767	0.273731	0.116822
AVT2	0.63981	0.945	1.0055	0.926637	0.835285	0.822025	1.02306	1.14708	0.329174	0.403212	0.372426	0.333364	0.361168	0.390705	0.374318	0.62205
CAN1	1.82013	2.76361	2.73829	2.33481	2.1294	2.01617	1.97114	2.21656	1.01941	1.28316	1.2659	1.27532	1.6852	2.01397	1.90112	1.63204
NPR2	0.40486	0.6089	0.616292	0.528829	0.419372	0.337494	0.33757	0.566442	0.136962	0.130702	0.192049	0.304197	0.436509	0.503564	0.407588	0.45913
CIN8	-0.170199	-0.258278	-0.403226	-0.506839	-0.428937	-0.207649	0.136554	0.275795	-0.491474	-0.58505	-0.449356	-0.301481	-0.420659	-0.499006	-0.310557	0.0868509
PRB1	0.610149	1.0644	1.36485	1.54422	1.57362	1.51669	1.38734	1.70714	0.757703	1.02139	1.07802	1.09509	1.32275	1.49813	1.42734	1.0969
SOM1	0.308603	0.412182	0.365977	0.209558	-0.0516122	-0.256396	-0.249421	0.132905	0.047921	0.0717074	0.0619051	0.000270961	-0.174535	-0.327337	-0.323656	-0.15574
HHY1	0.104057	0.165058	0.0761364	-0.131968	-0.382251	-0.596562	-0.725741	-0.964416	0.593124	0.620116	0.438497	0.173978	-0.0364381	-0.255581	-0.501018	-0.501999
PCM1	0.152321	0.199047	0.379184	0.531975	0.461494	0.322332	0.273681	0.330185	0.389855	0.32472	0.148584	0.00703133	0.100298	0.190012	0.113382	-0.0155397
YEL057C	-0.411933	-0.585659	-0.838808	-1.05319	-1.21733	-1.38344	-1.65752	-1.42439	0.132352	0.0620987	-0.111075	-0.285245	-0.338007	-0.38995	-0.549791	-0.706341
HAT2	-0.271227	-0.491845	-0.721569	-0.892331	-0.943042	-0.920586	-0.857505	-0.771127	-0.0775986	-0.214315	-0.309852	-0.38409	-0.47477	-0.545371	-0.561622	-0.437527
POL5	-1.97006	-2.55721	-2.35676	-1.79151	-1.30469	-0.845028	-0.533477	-0.384302	-1.57781	-1.8998	-1.61762	-1.10822	-0.826672	-0.615816	-0.500813	-0.30878
RPL12A	-3.28021	-4.47428	-4.53704	-3.93761	-3.15464	-2.35178	-1.8808	-1.8655	-2.68097	-3.4545	-3.15337	-2.4548	-2.17666	-2.02	-1.96658	-1.68415
YEL053W-A	-0.0548636	-0.182795	-0.137192	-0.0112795	0.17143	0.305446	0.325713	-6.96e-05	-0.0830718	0.16295	0.196599	0.0866459	-0.191859	-0.371164	-0.128815	0.0173744
MAK10	-0.398722	-0.648662	-0.718057	-0.679625	-0.611596	-0.534907	-0.480132	-0.380213	-0.297778	-0.443695	-0.438591	-0.37929	-0.40128	-0.453722	-0.530074	-0.428612
AFG1	-0.5698	-0.912111	-1.207	-1.42197	-1.57981	-1.69206	-1.80812	-1.57578	-0.515384	-0.756521	-0.909351	-0.986472	-1.02502	-1.09656	-1.30248	-1.46343
VMA8	-0.200343	-0.150848	-0.0648459	-0.0191062	-0.213675	-0.483307	-0.770582	-0.329317	-0.0232486	0.0932775	0.0885305	0.0284474	-0.0566927	-0.163416	-0.301355	-0.476125
RML2	-1.24348	-1.63226	-1.66968	-1.57466	-1.66142	-1.7377	-1.71805	-1.44429	-1.05036	-1.25883	-1.26305	-1.17948	-1.20924	-1.21623	-1.20117	-0.931581
YEL050W-A	0.0850361	0.15213	0.292732	0.363652	0.233344	0.032484	-0.108557	-0.401933	-0.147822	-0.211937	-0.159003	-0.0718718	0.050907	0.106515	0.00140294	-0.512371
YEL048C	0.358017	0.440273	0.595583	0.712574	0.679849	0.598408	0.544726	0.792642	-0.15624	-0.103805	-0.038813	0.0107968	-0.0460306	-0.125982	-0.171311	-0.0592223
YEL047C	-0.00835444	0.120377	0.258364	0.403956	0.510018	0.58739	0.591272	0.920292	-0.428654	-0.357678	-0.179627	0.0941705	0.462879	0.740981	0.655189	0.490389
GLY1, YEL045C	-0.0187665	-0.257892	-0.431367	-0.51223	-0.505246	-0.561452	-0.802902	-0.712604	-0.527977	-0.820518	-0.901976	-0.863674	-0.882224	-1.01561	-1.3679	-1.33333
IES6	-0.141023	-0.247774	-0.25011	-0.204445	-0.197463	-0.220147	-0.292743	-0.187646	0.389978	0.407393	0.177965	-0.0836729	-0.139149	-0.144378	-0.164709	-0.254238
YEL043W	-0.158985	-0.284528	-0.433137	-0.545095	-0.570903	-0.522332	-0.409269	-0.201255	-0.559452	-0.682346	-0.571197	-0.407726	-0.43149	-0.489565	-0.520643	-0.328468
GDA1	-0.916548	-1.26952	-1.37728	-1.3393	-1.26304	-1.1214	-0.953178	-0.808948	-1.23566	-1.54943	-1.4457	-1.17915	-1.07808	-1.03689	-1.09154	-0.952483
YEF1	0.367787	0.555709	0.631653	0.668887	0.764238	0.903987	1.10748	1.22189	0.217163	0.26322	0.31662	0.373287	0.42661	0.518151	0.694613	1.01029
UTR2	0.255438	-0.147119	-0.84807	-1.55463	-1.95222	-2.20767	-2.34647	-2.40939	-0.631209	-1.08935	-1.36646	-1.55294	-1.77233	-2.04022	-2.35539	-2.70277
CYC7	0.782493	1.12858	1.26125	1.28786	1.2653	1.23321	1.27215	1.63703	0.689511	1.14548	1.26495	1.20164	1.01649	0.884276	0.991314	1.42634
UTR4	0.505892	0.673149	0.600115	0.460695	0.399961	0.386435	0.415764	0.778666	0.330456	0.42874	0.434374	0.409838	0.414908	0.363835	0.196603	0.140176
RAD23	-0.180322	-0.238407	-0.17122	-0.0516023	0.0728012	0.255005	0.539757	0.708462	-0.4022	-0.442438	-0.282341	-0.0633978	0.0592104	0.160386	0.256051	0.366448
ANP1	0.70904	0.800157	0.693839	0.521715	0.393583	0.294002	0.272935	0.632865	0.155871	0.230609	0.240463	0.193112	0.0732046	-0.0488232	-0.124005	-0.0422166
UTR5	0.109707	0.168096	0.204213	0.156424	0.0338543	-0.0462354	0.0462683	-0.15621	0.0893976	0.170008	0.202283	0.176554	0.121341	0.102188	0.185695	0.0783623
HYP2, YEL033W	-0.296867	-0.2216	-0.146678	-0.0576882	0.00121218	0.0510368	0.0376151	0.283739	-0.292473	-0.271026	-0.22752	-0.153613	-0.052315	0.0399098	0.0635666	-0.00941049
YEL034C-A	0.0627205	0.0501348	0.160116	0.270414	0.231589	0.124223	0.0372681	0.0237745	0.211756	0.397161	0.481835	0.480102	0.408411	0.279611	0.0523141	-0.0496267
MCM3	0.246093	0.365555	0.380995	0.358156	0.370516	0.441537	0.599729	0.8304	-0.379124	-0.480772	-0.456512	-0.33298	-0.18	-0.0785365	-0.135639	-0.0876698
YEL032C-A	0.0850944	0.226133	0.224738	0.165658	0.197979	0.219919	0.0754659	-0.135298	0.374901	0.484992	0.360514	0.216506	0.361516	0.585098	0.676704	0.490415
SPF1	-0.254856	-0.401223	-0.4304	-0.393315	-0.34596	-0.2771	-0.195342	-0.0305128	-0.623499	-0.758587	-0.661812	-0.479924	-0.380877	-0.340744	-0.424266	-0.409581
ECM10	0.608739	0.83837	0.958038	1.03913	1.17062	1.3113	1.45285	1.66852	0.490651	0.680271	0.774139	0.86166	1.06819	1.25494	1.30269	1.37698
YEL030C-A	0.164342	0.039989	0.0665075	0.101846	0.0509607	-0.0105165	0.0379231	-0.033858	-0.0136032	-0.0693	-0.0382077	0.0443964	0.174442	0.257765	0.204001	-0.0154704
BUD16	0.572343	0.60997	0.540594	0.457388	0.447689	0.414017	0.285725	0.520191	0.263032	0.200156	0.236488	0.27209	0.190318	0.0389475	-0.137363	0.0248848
YEL028W	0.794611	0.99486	0.926781	0.78351	0.773531	0.796932	0.847557	0.91789	0.785911	0.955706	0.98834	0.928919	0.788082	0.637214	0.633051	0.885263
YELCdelta3	0.452464	0.548471	0.393511	0.160499	0.0308657	-0.0484033	-0.0385413	-0.140318	0.203358	0.271103	0.314128	0.285417	0.140294	-0.00944156	-0.0048542	-0.0974244
CUP5	-0.176075	-0.144889	-0.101167	-0.0923999	-0.183983	-0.281156	-0.352204	-0.287127	-0.439636	-0.481209	-0.486691	-0.431533	-0.348253	-0.327669	-0.527031	-0.495796
SNU13	-2.42622	-3.01763	-2.78178	-2.19751	-1.80969	-1.45415	-1.16249	-1.17991	-2.46937	-3.01101	-2.60708	-1.96105	-1.93084	-1.98737	-1.88791	-1.47854
YEL025C	0.503848	0.522136	0.369446	0.213738	0.250462	0.357008	0.493827	0.657204	-0.0449181	-0.0577639	-0.0307922	0.0121786	0.00433052	-0.0428919	-0.16078	0.0696003
RIP1	-0.543281	-0.798086	-1.00098	-1.12777	-1.19676	-1.22213	-1.26874	-0.98909	-1.10707	-1.27649	-1.19702	-1.04358	-1.05739	-1.1011	-1.18659	-1.20595
YEL023C	0.977356	1.18919	1.04448	0.785099	0.875424	1.15834	1.74436	0.7917	0.502033	0.702313	0.696358	0.596313	0.401168	0.262794	0.298751	1.229
GEA2	-0.418381	-0.584575	-0.662183	-0.641539	-0.531441	-0.360636	-0.168251	0.0644545	-0.47459	-0.574	-0.48466	-0.334788	-0.308325	-0.324261	-0.364408	-0.261136
URA3	-0.253814	-0.223532	-0.178711	-0.14933	-0.143061	-0.147857	-0.201481	-0.44567	-0.153338	-0.26699	-0.334389	-0.369237	-0.380937	-0.347324	-0.21471	-0.220095
TIM9	-1.88428	-2.22909	-2.06137	-1.79383	-2.03814	-2.35011	-2.55726	-2.00523	-0.847267	-0.919028	-0.849759	-0.824784	-1.16658	-1.41876	-1.17624	-0.94431
YEL020C-B	0.127168	0.294126	0.351075	0.312013	0.214847	0.110683	-0.0132792	-0.0783123	-0.0299389	-0.0858762	-0.0926951	-0.0961982	-0.112639	-0.122894	-0.0941936	-0.27363
RPR1	-0.055656	0.0084193	0.142979	0.296371	0.381235	0.384837	0.212224	0.349316	-0.0324778	0.125968	0.042344	-0.0593045	0.0388182	0.132963	0.0442317	-0.302735
SUT088	-0.083429	-0.146199	-0.0707092	-0.00786076	-0.217919	-0.526837	-0.850562	-0.31156	-0.330521	-0.229049	-0.20469	-0.241725	-0.422011	-0.556744	-0.483012	-0.353962
YELCtau1, YEL020C	0.898416	1.13056	1.03241	0.79335	0.563578	0.353615	0.225833	0.567425	0.607644	0.832019	0.865789	0.786494	0.692606	0.533957	0.284514	0.0174841
MMS21	0.801982	0.9742	0.963566	0.881821	0.866093	0.875049	0.955083	1.05502	0.362577	0.53565	0.710949	0.790029	0.62399	0.448326	0.489285	0.727784
EAF5	-0.178944	-0.281334	-0.341606	-0.380489	-0.46025	-0.53218	-0.594459	-0.263179	-0.016071	-0.0580663	-0.096715	-0.170581	-0.358922	-0.499445	-0.392084	-0.370055
YEL018C-A	-0.0941627	-0.0369984	-0.0140786	-0.00979403	-0.0315179	-0.0563945	-0.0795802	-0.0891301	-0.0719382	-0.0625636	-0.0589206	-0.0599665	-0.0453702	0.00885642	0.13712	0.11216
PMP2	0.119239	0.0540478	-0.0476084	-0.088772	-0.0123921	0.0509105	-0.0141947	0.284632	-0.612152	-0.673237	-0.541702	-0.331575	-0.218815	-0.211129	-0.430919	-0.385278
GTT3	0.0156222	0.00355178	-0.0844419	-0.250642	-0.521751	-0.742197	-0.784774	-0.596378	-0.13554	-0.263203	-0.316652	-0.362026	-0.496679	-0.691475	-0.91916	-1.03453
NPP2	0.537093	0.625413	0.517062	0.32521	0.203329	0.150339	0.228751	0.233521	-0.129053	-0.212301	-0.277624	-0.364823	-0.565132	-0.750229	-0.817144	-0.617641
EDC3	-0.685909	-0.86037	-0.928082	-0.940129	-0.979368	-0.965209	-0.907648	-0.666483	-0.339761	-0.413326	-0.345401	-0.282246	-0.437425	-0.591817	-0.569167	-0.389518
YEL014C	-0.0924845	-0.259395	-0.229972	-0.104756	-0.00127249	0.00208265	-0.149196	-0.326656	-0.0132334	-0.0748241	-0.137059	-0.183201	-0.193752	-0.156919	-0.0301797	0.0583055
VAC8	0.14618	0.223286	0.230354	0.175693	0.0490118	-0.0533091	-0.0461582	0.112391	-0.059983	-0.0202873	0.0757554	0.149854	0.088995	-0.0501122	-0.276402	-0.239718
tQ(UUG)E2	-0.015457	-0.0477587	-0.0548418	-0.1188	-0.387004	-0.699136	-0.938867	-0.715152	0.39195	0.584723	0.626648	0.535518	0.348597	0.149842	0.0466289	-0.162921
UBC8	-0.23976	-0.208332	-0.175412	-0.178464	-0.323443	-0.474376	-0.559836	-0.317478	0.135858	0.341699	0.429148	0.371196	0.0781415	-0.154372	-0.0586741	0.236332
SUT504	-0.180507	-0.264068	-0.320096	-0.348283	-0.345803	-0.360979	-0.440728	-0.620403	-0.0271146	-0.0564697	-0.175752	-0.29764	-0.291691	-0.242052	-0.216662	-0.416567
GLC3	-0.0477027	0.015732	0.0172174	0.00793399	0.0015672	-0.00645232	-0.066098	0.119187	0.105002	0.229107	0.215906	0.189754	0.275273	0.324094	0.17944	0.0564538
YEL010W	-0.164592	-0.214204	-0.2777	-0.329776	-0.337612	-0.321599	-0.29014	-0.318156	-0.0345263	-0.314535	-0.302841	-0.234162	-0.249774	-0.240663	-0.0348598	-0.18351
YEL009C-A	0.813041	0.937735	0.817486	0.791946	1.32677	2.08588	2.95905	3.16032	0.579639	0.662245	0.726362	0.830866	1.07421	1.41114	1.86539	2.55443
YELWdelta5	0.20321	0.311153	0.30455	0.284972	0.346114	0.467171	0.657579	0.813329	0.718679	0.986554	0.863215	0.654441	0.671237	0.781884	0.932896	0.999221
GCN4	0.159462	0.235763	0.164747	0.102708	0.196581	0.319004	0.357922	0.496164	-0.247659	-0.28642	-0.266636	-0.171664	0.00649801	0.146245	0.0883666	0.0685962
YEL008C-A	0.387653	0.543385	0.415799	0.216999	0.146992	0.0992398	0.0369184	-0.088553	0.267204	0.222835	0.189283	0.13177	0.0150596	-0.150326	-0.304951	-0.498481
YEL008W	0.192301	0.258234	0.334915	0.35119	0.219391	0.0501153	-0.0496865	-0.00486619	0.341368	0.325546	0.292974	0.275098	0.334277	0.38726	0.44195	0.270139
YEL007W	0.117312	0.243813	0.235487	0.215502	0.264427	0.333374	0.376191	0.621471	-0.613952	-0.638396	-0.315174	0.0698106	0.156313	0.138721	0.081788	0.293323
YEA6	0.300756	0.437962	0.462089	0.424119	0.381211	0.372409	0.454411	0.550578	0.08597	0.00793374	0.049008	0.165268	0.321659	0.431718	0.421061	0.492689
VAB2	0.394538	0.576952	0.592082	0.504095	0.280437	0.0104046	-0.223905	0.11229	0.516222	0.692771	0.710616	0.623937	0.45908	0.273565	0.128504	0.165625
YEA4	0.350084	0.350339	0.23349	0.0792787	-0.0461838	-0.172696	-0.282141	-0.21797	-0.0467475	-0.0631057	-0.0773226	-0.0830421	-0.145404	-0.270691	-0.518119	-0.323025
GIM4	-0.507592	-0.676961	-0.666083	-0.523153	-0.351292	-0.195688	-0.179421	0.273867	-0.378158	-0.448918	-0.283439	-0.126538	-0.312777	-0.407325	-0.0226334	0.527786
WBP1	-0.277508	-0.457442	-0.550749	-0.595063	-0.665164	-0.720031	-0.729901	-0.557563	-0.659975	-0.851838	-0.769712	-0.588502	-0.53686	-0.587706	-0.808743	-0.832659
IRC22	-0.324561	-0.513198	-0.620635	-0.671532	-0.745785	-0.804046	-0.832743	-0.511238	-0.422195	-0.48066	-0.526844	-0.54114	-0.582621	-0.673136	-0.879445	-0.89802
SUT505	0.67386	0.841401	0.741172	0.539418	0.375617	0.253383	0.272696	0.468228	0.917847	1.06954	0.902414	0.614592	0.449158	0.315434	0.189532	0.112221
MNN1	-0.365965	-0.334002	-0.155205	0.0549493	0.121303	0.130074	0.0927333	0.280246	-0.574705	-0.593161	-0.389429	-0.144708	-0.0550006	0.0136448	0.147895	-0.0268991
SUT506	0.208676	-0.027833	-0.234458	-0.444148	-0.729349	-0.966242	-0.994951	-0.541589	0.464347	0.642255	0.404532	0.0927046	0.0852183	0.169891	0.159592	-0.0160139
NOP16	-1.32763	-1.50621	-1.19352	-0.746966	-0.625994	-0.562784	-0.483379	-0.0984814	-0.669006	-0.580734	-0.252512	0.00160468	-0.190322	-0.292275	0.102986	0.410307
PMI40	-0.767491	-1.06404	-1.23333	-1.26095	-1.11228	-0.84177	-0.555917	-0.315966	-1.2948	-1.61184	-1.47785	-1.15236	-0.943218	-0.771108	-0.710742	-0.501374
FMP52	0.589767	0.70629	0.812371	0.886595	0.906632	0.888247	0.885835	1.09864	0.426479	0.446576	0.496544	0.589913	0.780888	0.898075	0.828406	0.725187
YND1	-0.040409	-0.0343823	-0.00470884	0.033914	0.0495551	0.0815224	0.168746	0.298124	-0.10141	-0.13409	-0.120889	-0.0650263	0.0299898	0.0863072	0.0299403	-0.101374
SUT507	0.165708	0.205379	0.210283	0.195013	0.176001	0.129071	0.0398749	-0.000593156	0.112497	0.0618204	-0.0318412	-0.115078	-0.0970695	-0.0606033	-0.0669644	-0.0535117
NUG1	-2.23313	-2.64993	-2.21158	-1.44493	-1.01588	-0.737353	-0.650481	-0.488176	-1.28882	-1.37263	-0.889588	-0.329298	-0.288775	-0.351834	-0.284255	-0.120948
YER006C-A	-0.0607114	0.0517967	0.22592	0.351992	0.315573	0.255745	0.298918	0.0948301	0.0470312	0.0523728	-0.0928667	-0.193453	-0.0343045	0.150367	0.152644	-0.0200571
PAC2	0.0939606	0.182719	0.274904	0.34393	0.334903	0.315264	0.356832	0.473207	-0.0221384	0.122377	0.228283	0.264537	0.128382	-0.0109056	0.00689732	0.100061
TMA20	-0.694808	-0.945442	-0.958521	-0.854673	-0.777761	-0.694042	-0.638582	-0.431012	-0.925416	-1.13909	-1.01243	-0.775498	-0.762606	-0.791834	-0.807013	-0.445602
SEC3	-0.0787334	-0.081964	-0.140655	-0.19819	-0.229189	-0.219441	-0.160968	0.046729	-0.0106094	0.0287974	0.136938	0.206887	0.106977	-0.00619947	-0.0123811	0.0817965
NTF2	-0.59943	-0.865335	-0.86519	-0.762511	-0.718373	-0.672131	-0.606251	-0.558371	-0.617333	-0.74876	-0.78784	-0.758322	-0.752203	-0.727384	-0.707586	-0.445844
YER010C	0.317085	0.501413	0.600178	0.665207	0.771983	0.90895	1.07358	1.23785	-0.105136	-0.0818456	0.0154756	0.134095	0.220587	0.324422	0.461582	0.590371
SUT089	0.439754	0.721662	0.917439	0.951631	0.831146	0.729545	0.707831	0.840255	0.463664	0.546828	0.513682	0.415626	0.278227	0.263202	0.655275	1.01123
TIR1	0.202398	0.268799	0.326274	0.395656	0.646807	1.06591	1.70538	1.50541	-0.00495856	-0.00514911	0.176416	0.404842	0.507479	0.633421	0.897449	1.47851
SUT508	0.751698	1.05769	1.20657	1.27441	1.29693	1.27293	1.22309	1.54344	0.572607	0.933932	1.1939	1.29148	1.0864	0.864466	0.918647	1.26492
PRE1	-0.0461942	-0.0591671	0.0389427	0.163042	0.222804	0.278822	0.378241	0.51084	0.0653406	0.236424	0.358627	0.391464	0.262001	0.143098	0.161647	0.316957
PRP22	0.00650125	0.0849331	0.180165	0.251194	0.236259	0.219383	0.24852	0.443117	0.174188	0.264682	0.381933	0.458705	0.420719	0.357944	0.356966	0.364675
HEM14	0.620816	0.834158	0.812254	0.701412	0.645821	0.649697	0.743183	1.07891	0.677271	0.928904	1.00498	0.992964	0.973654	0.93539	0.912397	0.947728
BUD25	0.0236996	0.111495	0.124311	0.0908553	0.0653916	0.0608635	0.0621151	-0.0176339	0.149077	0.198542	0.0575584	-0.0820608	-0.000594654	0.113475	0.112132	-4.01e-05
FAA2	1.09601	1.29774	1.07485	0.712989	0.495702	0.275828	-0.0547753	0.228903	0.896508	1.19478	1.16523	0.987136	0.869661	0.698139	0.411855	0.0747692
SUT509	0.416862	0.46013	0.410686	0.34819	0.409844	0.507977	0.614709	0.572878	0.531444	0.622814	0.636643	0.608376	0.569133	0.519761	0.504366	0.694846
BIM1	-0.457836	-0.669727	-0.820175	-0.871287	-0.781189	-0.600834	-0.395203	-0.249535	-0.329533	-0.431626	-0.413449	-0.369698	-0.433258	-0.435035	-0.211262	-0.0358361
AFG3	-0.232166	-0.210712	-0.210006	-0.240967	-0.337761	-0.393823	-0.351586	-0.222735	-0.104598	-0.120237	-0.0871909	-0.0583547	-0.11622	-0.21311	-0.328757	-0.291458
SPC25	-0.0678609	-0.104488	-0.247684	-0.395145	-0.414822	-0.329001	-0.151047	-0.127328	0.0173702	-0.123365	-0.315895	-0.431685	-0.309955	-0.177366	-0.200368	-0.3451
SUT090	-0.170593	-0.117024	0.0129656	0.0596226	-0.103619	-0.25326	-0.225647	-0.396699	-0.0156896	-0.212125	-0.488827	-0.674771	-0.532268	-0.365128	-0.347186	-0.822871
SUT510	0.181966	0.31628	0.273567	0.189441	0.180751	0.21984	0.302939	0.426793	0.47506	0.556931	0.513679	0.468257	0.575517	0.649293	0.58409	0.393884
ISC1	0.122073	0.186168	0.093813	-0.061352	-0.206837	-0.293607	-0.274271	-0.0822631	0.212092	0.130605	-0.0766621	-0.266366	-0.290077	-0.319943	-0.484828	-0.542184
SBH2	-0.496569	-0.604033	-0.527509	-0.419758	-0.487126	-0.56083	-0.570026	-0.192164	0.251916	0.339196	0.314489	0.231524	0.0852911	-0.0299579	0.0394748	0.148571
SUT511	0.357324	0.597236	0.720765	0.734417	0.659303	0.649102	0.864934	0.956007	0.20274	0.457459	0.460509	0.365173	0.317511	0.366421	0.548266	0.713632
GPA2	-0.69681	-0.685031	-0.520551	-0.339518	-0.389646	-0.501063	-0.652931	-0.341533	0.262493	0.372454	0.465708	0.520947	0.532824	0.464221	0.324787	-0.0591059
RPN3	-0.137637	-0.147626	-0.0882413	0.00350046	0.0847888	0.189826	0.348559	0.446241	0.115538	0.246469	0.376522	0.451008	0.407316	0.358315	0.392288	0.497715
SRB4	-0.271448	-0.371871	-0.384352	-0.365597	-0.390126	-0.389499	-0.326216	-0.162457	-0.186754	-0.170165	-0.0327988	0.085342	0.000136296	-0.0998283	-0.0797334	0.0576005
PRO3	-0.421884	-0.432228	-0.344285	-0.248131	-0.266016	-0.240887	-0.0849244	0.139903	-0.801182	-0.93462	-0.83395	-0.587667	-0.318986	-0.108676	-0.129754	-0.0698648
YER023C-A	0.841402	0.734263	0.650459	0.50119	0.242139	-0.0220479	-0.0395424	0.0121409	1.68857	1.87108	1.45165	0.817333	0.390832	0.0450055	-0.150362	0.0173605
YAT2	0.0660738	-0.0784566	-0.108526	-0.072026	-0.0292161	-0.0226355	-0.0827678	0.0915941	0.747602	0.797926	0.681356	0.469156	0.217246	-0.0257745	-0.138896	0.0848803
SUT512	-0.0170177	-0.0221702	-0.00382943	0.00420465	-0.0326755	-0.0640132	-0.0273089	-0.0604936	0.0888052	0.023302	-0.109453	-0.219399	-0.1619	-0.0687816	-0.034662	-0.18541
GCD11	-1.19545	-1.47994	-1.43848	-1.25494	-1.16222	-1.05004	-0.926002	-0.806622	-1.08836	-1.36965	-1.30614	-1.09861	-1.0016	-0.939526	-0.960584	-0.832104
CHO1	-0.436558	-0.43268	-0.340504	-0.2471	-0.319973	-0.448585	-0.625717	-0.438043	-0.436905	-0.45239	-0.242217	-0.0128612	-0.000721573	-0.122842	-0.402823	-0.54318
GAL83	-0.690143	-0.827157	-0.860813	-0.816552	-0.713324	-0.506743	-0.207189	-0.0798588	-0.153549	-0.20544	-0.166729	-0.0923003	-0.0394396	0.023714	0.107176	0.227694
MIG3	0.432485	0.569432	0.606555	0.59668	0.564213	0.571306	0.733123	1.00928	0.513385	0.717946	0.756936	0.728684	0.799829	0.896703	0.986928	0.803182
SMB1	-0.526935	-0.703546	-0.664343	-0.573452	-0.6275	-0.644702	-0.483459	-0.214323	-0.246264	-0.193922	-0.067531	-0.0179928	-0.264143	-0.441938	-0.238106	0.0450213
CHZ1	-0.764642	-1.06468	-1.11892	-1.06389	-1.09381	-1.10632	-1.05916	-0.762065	-0.111535	-0.0266849	0.0362364	-0.0237498	-0.367961	-0.625802	-0.433485	-0.376674
YPT31	-0.0150583	-0.0694517	-0.162723	-0.269566	-0.392562	-0.494909	-0.568038	-0.311553	-0.283711	-0.314124	-0.280475	-0.238834	-0.294739	-0.376272	-0.469826	-0.401927
FIR1	0.448019	0.527489	0.314613	0.0163485	-0.133281	-0.154346	-0.019439	0.197415	-0.34673	-0.457158	-0.386396	-0.303024	-0.428712	-0.558008	-0.548389	-0.298589
ZRG8	0.415242	0.546179	0.440081	0.251219	0.143714	0.123718	0.25124	0.339952	0.287305	0.417279	0.592506	0.702157	0.573208	0.388743	0.301892	0.612606
YER034W, EDC2	0.206817	0.474316	0.62307	0.639291	0.384043	0.0762623	-0.111774	0.268508	0.627383	0.845301	0.856449	0.76869	0.680534	0.551178	0.388867	0.32461
ARB1	-0.996541	-1.05105	-0.768494	-0.394928	-0.250985	-0.156705	-0.0852521	0.111307	-0.973267	-1.059	-0.812824	-0.448095	-0.21914	-0.0884346	-0.164813	-0.201879
PHM8	1.0909	1.73908	2.10459	2.2309	2.05449	1.82058	1.79403	2.26397	1.22147	1.95316	2.37094	2.4997	2.33926	2.08358	1.94962	1.84829
KRE29	0.42851	0.560062	0.584822	0.567411	0.599987	0.676752	0.84287	0.935973	0.142074	0.137512	0.164442	0.212338	0.247767	0.235737	0.131143	0.291157
HVG1, YER039C-A	0.731072	0.912258	0.904048	0.805802	0.739467	0.714238	0.841424	0.877829	1.03669	1.15226	1.16384	1.14685	1.20985	1.18199	0.997084	0.957585
FMP49	-0.00746996	-0.0859648	-0.151155	-0.190835	-0.180707	-0.169254	-0.157126	-0.340761	-0.123242	-0.258128	-0.418702	-0.51448	-0.447208	-0.358178	-0.369145	-0.442253
GLN3	0.812565	0.819495	0.600637	0.350794	0.289754	0.276115	0.28393	0.43146	0.825939	0.938921	0.86432	0.698764	0.508109	0.297111	0.148404	0.344918
YEN1	0.524268	0.733081	0.724208	0.625027	0.535844	0.488712	0.540478	0.839602	0.318519	0.414123	0.414555	0.407008	0.47616	0.537129	0.520491	0.581667
MXR1	-0.525972	-0.49831	-0.175582	0.209282	0.382638	0.5033	0.647193	0.798963	0.0126865	0.210704	0.4315	0.570631	0.470681	0.388804	0.549803	0.807539
SAH1	-1.81812	-2.44855	-2.44065	-2.09908	-1.8411	-1.69404	-1.84406	-1.678	-2.29282	-2.77003	-2.44529	-1.83825	-1.57224	-1.49117	-1.70455	-1.875
ERG28	0.913739	1.3224	1.53497	1.6051	1.54107	1.38939	1.20111	1.43124	0.0350695	0.153118	0.36442	0.574677	0.677961	0.699535	0.60871	0.678276
MEI4	1.03366	1.43219	1.52901	1.61188	2.13911	2.87425	3.7926	3.7296	0.252249	0.723411	1.03377	1.26309	1.42963	1.69183	2.1283	2.87517
ACA1	0.823851	1.01409	0.948686	0.84166	0.901152	0.976426	0.992672	1.28379	0.496982	0.707542	0.918727	1.09069	1.13899	1.14416	1.19694	1.58651
SUT513	0.208614	0.315394	0.359575	0.325465	0.167124	-0.00874682	-0.119098	-0.0259855	1.19356	1.33098	1.28139	1.14367	1.08768	0.960958	0.763238	0.401631
SPO73	0.698474	0.890096	0.79664	0.594551	0.494262	0.438344	0.408522	0.4719	1.1288	1.47647	1.353	1.04827	0.84012	0.682414	0.628103	0.780569
YER046W-A	-0.043279	0.08029	0.148191	0.19066	0.208156	0.233286	0.29264	0.411597	0.226612	0.32288	0.412588	0.463083	0.452925	0.500758	0.823791	0.696969
SAP1	-0.201302	-0.235288	-0.271061	-0.29009	-0.297401	-0.254177	-0.160248	0.0936221	0.0961404	0.120819	0.232939	0.345631	0.332394	0.287492	0.309592	0.472384
CAJ1	-0.640748	-0.804728	-0.864137	-0.874115	-0.940017	-0.949093	-0.85488	-0.552518	-0.304841	-0.297745	-0.278549	-0.271281	-0.369957	-0.457142	-0.464013	-0.345895
YERCdelta8	0.354817	0.356485	0.203592	0.000546013	-0.226848	-0.460486	-0.66466	-0.266653	-0.0808734	-0.169253	-0.0766014	0.00655202	-0.125876	-0.311833	-0.419643	-0.472231
ISD11	0.559994	0.614689	0.56455	0.431494	0.221518	0.070478	0.170846	0.599391	0.419424	0.630937	0.622173	0.495335	0.294111	0.127518	0.134011	0.343535
TPA1	-0.578563	-0.711094	-0.597011	-0.418564	-0.431851	-0.507999	-0.603502	-0.427535	-0.630806	-0.670035	-0.47419	-0.248346	-0.271875	-0.392546	-0.556303	-0.643519
RSM18	-1.38479	-1.80185	-1.85761	-1.73529	-1.66262	-1.53246	-1.32796	-1.18444	-0.618603	-0.654632	-0.437209	-0.307741	-0.800981	-1.22175	-0.924484	-0.23495
JHD1	0.518109	0.681561	0.661992	0.5797	0.560387	0.563223	0.593744	0.719546	0.485057	0.687798	0.693966	0.62541	0.573833	0.498775	0.389824	0.420615
HOM3	1.9686	2.11695	1.84484	1.48375	1.31763	1.03353	0.5619	0.80722	1.67524	2.05334	2.01176	1.73909	1.34222	0.814174	0.245027	0.459662
PIC2	0.742907	0.907749	0.837038	0.675616	0.51083	0.312771	0.0741095	0.438136	0.377331	0.497834	0.443978	0.366806	0.408129	0.383899	0.120792	-0.0152718
YER053C-A	1.0105	1.64264	2.00946	2.18115	2.19768	2.11111	1.96344	2.11628	0.43397	0.841991	1.10524	1.30705	1.5384	1.69196	1.57748	1.64647
GIP2	1.47387	2.11041	2.21626	2.1314	2.23753	2.38864	2.52969	2.72878	1.26097	1.85984	1.97692	1.89417	1.89115	1.95703	2.14008	2.48903
HIS1	1.44932	1.35646	0.969488	0.547873	0.358595	0.136182	-0.131844	-0.208262	1.31349	1.52075	1.28315	0.864863	0.495288	0.0745818	-0.349245	-0.410241
FCY2	0.232082	0.571252	0.828754	1.02566	1.15637	1.20817	1.1116	1.18838	-0.507571	-0.677023	-0.551115	-0.268525	0.0452817	0.292616	0.331405	0.312019
SUT091	0.252642	0.104357	-0.190502	-0.49216	-0.568534	-0.423228	0.046364	0.168004	0.139578	0.219763	0.145147	-0.0142323	-0.254409	-0.451071	-0.514867	-0.112109
RPL34A	-1.28179	-1.55776	-1.28307	-0.888734	-0.908735	-1.01365	-1.05593	-0.693643	-0.41629	-0.221621	-0.109328	-0.125528	-0.454147	-0.701986	-0.522554	-0.369898
HMF1	-0.00627012	0.0373977	0.0739911	0.0836821	-0.0371097	-0.212614	-0.43964	-0.00963178	-0.506741	-0.61823	-0.557378	-0.401437	-0.220247	-0.103138	-0.219118	-0.380793
SUT092	-0.0224609	0.0632602	0.00927208	-0.0852189	-0.128115	-0.127418	-0.101492	-0.0793261	0.206524	0.298172	0.10441	-0.122512	-0.118684	-0.0412716	0.0320528	-0.0580083
PET117	-0.762072	-1.08221	-1.19112	-1.16292	-1.11194	-1.09124	-1.25372	-1.04933	-0.373687	-0.463918	-0.555555	-0.696377	-0.965968	-1.11976	-0.968706	-0.728007
PCL6	-0.243365	-0.145836	-0.117072	-0.117241	-0.164614	-0.167025	-0.0941177	0.23413	0.0311937	0.104455	0.216144	0.312386	0.301787	0.287225	0.346499	0.595133
SUT514	0.974961	1.24076	1.19199	1.09185	1.24178	1.45013	1.62164	1.85637	0.342589	0.453784	0.645711	0.815217	0.850587	0.839397	0.872183	1.05298
FCY21	-0.247496	-0.320596	-0.367388	-0.418662	-0.473608	-0.500512	-0.486278	-0.655444	-0.397669	-0.550546	-0.636502	-0.657408	-0.640441	-0.635077	-0.672458	-0.745269
FCY22	0.096474	0.0697555	0.0857607	0.104144	0.103213	0.0889044	0.0936388	-0.0541034	-0.0931943	-0.121991	-0.121426	-0.093611	-0.0113268	0.0517099	0.0198383	-0.130562
CEM1	0.182191	0.286549	0.326998	0.357655	0.433233	0.557934	0.762051	0.933749	0.318119	0.403881	0.515759	0.651389	0.827457	0.918685	0.818606	0.686206
HOR2	1.1805	1.49885	1.41692	1.17221	1.006	0.884077	0.897081	1.00378	0.298031	0.551177	0.586324	0.465327	0.186897	-0.123185	-0.371507	-0.337196
THO1	-0.0606161	-0.213763	-0.295135	-0.355759	-0.467234	-0.561986	-0.593051	-0.320701	-0.167209	-0.253275	-0.329021	-0.38514	-0.447719	-0.518524	-0.610149	-0.597731
YER064C	-0.705539	-1.16319	-1.61489	-1.90623	-1.95142	-1.86833	-1.71641	-1.45508	-1.44528	-1.56347	-1.28813	-1.04278	-1.45875	-1.98491	-2.26771	-2.20347
SUT093	0.210985	0.16117	0.0327148	-0.0852167	-0.0809525	-0.0626452	-0.0838666	-0.160332	-0.173259	-0.161321	-0.176078	-0.194313	-0.211356	-0.262557	-0.382997	-0.606356
ICL1	-0.503859	-0.81973	-1.06164	-1.23725	-1.42593	-1.57593	-1.67186	-1.35727	0.123594	0.0603458	-0.186761	-0.49206	-0.752895	-0.9983	-1.21083	-1.32501
YER066W	0.94737	1.23288	1.14252	0.922532	0.808135	0.735929	0.72024	0.964249	0.562166	0.62513	0.569021	0.480191	0.427275	0.343434	0.213177	0.358482
YER066C-A	0.0118209	-0.0201526	-0.15419	-0.361279	-0.623854	-0.845866	-0.913877	-0.954928	0.545027	0.597145	0.491944	0.31854	0.153972	-0.0222612	-0.150874	-0.146028
YER067W	-0.499654	-0.721	-0.908543	-1.08951	-1.46739	-1.92917	-2.47201	-2.00864	-0.234495	-0.268201	-0.521465	-0.836595	-1.19793	-1.57603	-1.99579	-1.89384
YER067C-A	-0.277872	-0.28725	-0.229465	-0.164033	-0.166831	-0.186948	-0.231131	-0.218905	-0.0958553	-0.0814994	0.0771436	0.285012	0.375573	0.352532	0.233175	0.226564
MOT2	-0.0768411	-0.0618087	-0.104218	-0.144879	-0.137245	-0.0541234	0.124261	0.339205	-0.113719	-0.139366	0.0162925	0.181271	0.1376	0.0560273	0.0678139	0.281727
YER068C-A	-0.0499093	0.00113285	0.15084	0.238392	0.0960667	-0.0672523	-0.043513	-0.101807	-0.166238	-0.256991	-0.421016	-0.5638	-0.550863	-0.469087	-0.359009	-0.606781
ARG5%2C6	2.5157	2.73082	2.24694	1.62962	1.49747	1.38751	1.17248	1.3076	2.92127	3.55961	3.28979	2.62291	2.07471	1.47806	0.94894	0.887768
RNR1	-1.72471	-2.33465	-2.54129	-2.41422	-1.9938	-1.38437	-0.763094	-0.535468	-2.98298	-3.82622	-3.6224	-2.973	-2.57866	-2.27364	-2.17478	-1.99299
YER071C	-0.0915593	-0.117441	-0.0941463	-0.091122	-0.224868	-0.349974	-0.365871	0.0411995	0.139766	0.384832	0.370965	0.285164	0.186628	0.0689376	-0.101947	0.130386
VTC1	0.117747	-0.0180573	-0.0714027	-0.131363	-0.391495	-0.705342	-0.90429	-0.52504	0.0371909	0.062214	0.073211	0.0709632	0.00350309	-0.182065	-0.559001	-0.737983
ALD5	1.23296	1.12386	0.764388	0.354428	0.148222	-0.00839385	-0.0352577	-0.0597067	1.53208	1.60871	1.29659	0.871255	0.6086	0.364026	0.225096	0.343335
RPS24A	-0.600591	-0.823031	-0.898122	-0.854312	-0.722327	-0.567686	-0.537707	-0.274723	-0.877306	-1.03001	-1.03864	-0.989916	-1.04652	-1.03037	-0.837225	-0.548425
YOS1	-0.242893	-0.319579	-0.206545	-0.120462	-0.285256	-0.481104	-0.607669	-0.373306	0.0922491	0.324745	0.442989	0.401435	0.00768849	-0.341969	-0.246235	0.155845
PTP3	-0.014739	0.183315	0.388181	0.565406	0.583517	0.537293	0.475753	0.737103	-0.344484	-0.443572	-0.270232	-0.0181936	0.10386	0.114967	-0.0189911	-0.108375
YER076C	0.416798	0.493685	0.494912	0.425469	0.30895	0.220624	0.273599	0.387249	0.331983	0.371416	0.353103	0.315564	0.282795	0.217534	0.0991827	0.21038
YER076W-A	-0.0257187	-0.158636	-0.133868	-0.087794	-0.147144	-0.212197	-0.213592	-0.0237637	0.111257	0.145673	0.0580176	-0.0830518	-0.119866	-0.0615435	0.142634	-0.134176
YER077C	0.191137	0.243754	0.262492	0.26986	0.253995	0.239282	0.25803	0.496072	-0.0441053	0.108118	0.279699	0.37739	0.260219	0.148131	0.216784	0.403894
YER078C	-0.457806	-0.729271	-0.926297	-1.02386	-0.999349	-0.888608	-0.727786	-0.543994	-0.175324	-0.33296	-0.396663	-0.422136	-0.456672	-0.458878	-0.374797	-0.285698
YER078W-A	-0.122229	0.154642	0.388734	0.473606	0.242877	-0.00423109	-0.0687982	0.179535	0.270934	0.397235	0.394381	0.302329	0.148333	-0.0112313	-0.145574	-0.104758
YER079W	-0.127434	-0.0441078	-0.0350025	-0.0649604	-0.144554	-0.185699	-0.150207	0.157355	0.416102	0.608091	0.711394	0.707047	0.524404	0.353864	0.403468	0.623729
YER079C-A	0.00390537	0.0348267	0.110816	0.165049	0.121987	0.0953591	0.20719	0.183387	-0.127008	-0.115407	-0.160318	-0.195759	-0.125129	-0.0339541	-0.0342198	-0.237509
FMP29	0.142572	0.187223	0.183452	0.138435	0.00593578	-0.136178	-0.230434	0.0686319	0.225279	0.383503	0.443346	0.405973	0.244716	0.0766447	0.0131292	0.0171151
SRG1, SER3	2.62052	2.87279	2.34484	1.70146	1.64062	1.60376	1.40119	1.63989	1.53498	1.76528	1.74899	1.57037	1.24004	0.737193	0.20077	0.202528
UTP7	-0.955092	-1.13341	-0.870235	-0.474365	-0.337112	-0.249664	-0.117606	0.212461	-0.789667	-0.735518	-0.341936	0.0697535	0.102836	0.0556869	0.0820249	0.170826
GET2	0.564024	0.814318	0.923415	0.902107	0.748889	0.626035	0.706945	0.981692	0.324363	0.437991	0.521964	0.604673	0.70108	0.733058	0.620317	0.714969
YER084W	1.12201	1.75291	2.08693	2.22816	2.29551	2.35433	2.49694	2.61176	0.785425	1.22359	1.52138	1.70384	1.8281	1.93864	2.1365	2.21814
YER084W-A	0.115918	0.171944	0.288552	0.361869	0.310182	0.247304	0.271958	0.186773	0.18918	0.0251471	-0.0429892	-0.0462471	0.0425969	0.133423	0.242177	-0.00197953
YER085C	-0.152346	-0.162005	-0.0837594	-0.0120117	0.148577	0.39727	0.818083	-0.0201802	0.091221	0.126547	0.00378498	-0.106873	-0.0765255	0.0896532	0.460502	0.944696
ILV1	0.929263	0.880079	0.600395	0.293555	0.171763	0.0578139	-0.0915951	0.0762792	0.82013	0.881816	0.699299	0.442373	0.268589	0.0575368	-0.221627	-0.210374
YER087W	-0.858966	-1.11243	-1.18712	-1.17526	-1.17523	-1.09316	-0.899283	-0.773248	-0.628955	-0.767368	-0.720045	-0.636197	-0.687187	-0.710353	-0.612665	-0.579254
YER087C-A	-0.227471	-0.321818	-0.342069	-0.338906	-0.361566	-0.380813	-0.401765	-0.345334	-0.124026	-0.207251	-0.293632	-0.298955	-0.155409	-0.0585461	-0.216148	-0.16584
SBH1	-0.234405	-0.390665	-0.511087	-0.554085	-0.464175	-0.292281	-0.082268	0.127304	-0.35561	-0.458511	-0.502083	-0.496194	-0.485332	-0.444471	-0.385221	-0.203958
DOT6	-0.610375	-0.733233	-0.891296	-1.00417	-1.0283	-0.969884	-0.886308	-0.76316	-0.543815	-0.656281	-0.564514	-0.419323	-0.454811	-0.561051	-0.724316	-0.544617
SUT095	0.205917	0.536456	0.562469	0.508044	0.496512	0.542357	0.663961	0.96296	0.890671	0.84468	0.246151	-0.298089	0.0823413	0.579785	0.638999	-0.577122
YER088C-A, PTC2	0.690484	0.809834	0.687288	0.508354	0.439456	0.385731	0.306137	0.585007	0.156616	0.0958296	0.0420552	0.00161785	-0.0210738	-0.0696558	-0.17	-0.159237
YER088W-B	-0.221621	0.00273569	0.206325	0.350035	0.300685	0.142819	-0.00443521	-0.586729	0.319904	0.199658	-0.229103	-0.653458	-0.501032	-0.16409	0.0644393	-0.566552
TRP2	0.318002	0.0798202	-0.265804	-0.566888	-0.739342	-0.934596	-1.22145	-0.983305	0.688051	0.78061	0.582299	0.260701	-0.056328	-0.420014	-0.819398	-0.92121
MET6	-0.617676	-1.17084	-1.26998	-1.08716	-0.825067	-0.651265	-0.732785	-0.579924	-0.599559	-0.829289	-0.631871	-0.338104	-0.325237	-0.463467	-0.70328	-0.735004
YER091C-A	0.136481	0.199013	0.173711	0.141117	0.174207	0.194948	0.122932	0.14645	-0.0450292	0.0227445	0.00631199	-0.0649735	-0.209625	-0.321402	-0.334619	-0.134383
IES5	-0.514861	-0.716575	-0.603778	-0.452039	-0.605334	-0.823982	-0.973555	-0.624953	0.00246276	0.0601288	0.0454089	-0.0582725	-0.349939	-0.607284	-0.608794	-0.394458
TSC11	0.281047	0.412688	0.460329	0.465323	0.446915	0.448796	0.514053	0.819274	0.186512	0.222037	0.333372	0.426645	0.387312	0.315562	0.307741	0.425691
YER093C-A	-0.484794	-0.628288	-0.707787	-0.736437	-0.735945	-0.679339	-0.606989	-0.382815	0.00553228	-0.0450426	-0.00560689	0.0198459	-0.11184	-0.224535	-0.118672	0.0200767
PUP3	0.0920791	0.164719	0.300698	0.415926	0.413583	0.413235	0.522602	0.706263	0.220945	0.38683	0.454612	0.466352	0.443292	0.388461	0.289645	0.294767
RAD51	0.441624	0.559749	0.448048	0.312613	0.395536	0.612942	0.952362	1.18442	0.16684	0.198409	0.166081	0.170962	0.338387	0.501565	0.501994	0.59272
SHC1	1.33118	2.0871	2.35122	2.3932	2.52324	2.72972	3.07542	3.2828	1.07348	1.52226	1.73052	1.82384	1.93961	2.00302	1.97324	2.16272
YER097W, UBP9	-0.042635	-0.0650648	-0.0989906	-0.112959	-0.130285	-0.129481	-0.0983574	0.219016	-0.058028	-0.0489869	0.122701	0.312587	0.335823	0.272859	0.151751	0.239013
PRS2	0.120722	0.292149	0.379806	0.401253	0.372961	0.373793	0.462791	0.569729	0.295919	0.373944	0.470981	0.517342	0.428467	0.339345	0.383969	0.610121
UBC6	-0.0119087	-0.0068113	0.0191554	0.0480291	0.0264064	-0.00293599	-0.039348	0.229421	-0.107691	-0.0378932	0.0336839	0.106259	0.108716	0.0947047	0.0615522	0.345687
AST2	-0.136747	-0.0284158	0.100647	0.22927	0.324813	0.428203	0.561334	0.58194	0.0187809	0.175167	0.36193	0.521447	0.571657	0.571003	0.510209	0.679357
RPS8B	-0.988029	-1.15838	-1.17252	-1.04377	-0.790121	-0.502864	-0.352434	-0.386289	-1.00753	-1.2316	-1.29254	-1.23958	-1.14078	-0.903706	-0.559747	-0.24653
SUT515	-0.813248	-0.837676	-0.629056	-0.467015	-0.693471	-0.956078	-1.07919	-0.995581	0.31407	0.514052	0.588186	0.591015	0.567781	0.524129	0.432352	0.460087
SSA4	-0.468783	-0.433175	-0.264437	-0.0139519	0.231578	0.427731	0.431049	0.552675	-0.341011	-0.232078	-0.154573	-0.120375	-0.161137	-0.182524	-0.173303	-0.181221
RTT105	0.324726	0.565107	0.631031	0.639673	0.701776	0.815834	0.988074	1.18992	0.25211	0.452661	0.749116	1.01158	1.078	1.03931	0.944099	1.06116
NUP157	-0.083233	-0.127517	-0.15926	-0.159145	-0.0917537	0.0148599	0.150682	0.144439	-0.199858	-0.270837	-0.215238	-0.121683	-0.113552	-0.137441	-0.187469	-0.0165382
MAM1	-0.159567	-0.171647	-0.205185	-0.188017	0.221831	0.927898	2.04752	0.982835	-0.019684	0.106709	0.123741	0.0923962	-0.0237785	0.1482	0.961354	2.38843
GLE2	-0.211178	-0.293243	-0.324891	-0.337774	-0.382555	-0.403571	-0.346204	-0.327017	-0.288975	-0.367191	-0.320648	-0.249256	-0.301579	-0.377161	-0.403654	-0.295231
YER107W-A	0.0429175	0.125981	0.101926	0.0612073	0.12445	0.173039	0.0521591	-0.114715	-0.0549635	-0.104403	-0.105229	-0.0724675	-0.00970843	0.04905	0.0831713	0.0594152
FLO8	0.253512	0.263591	0.113872	-0.0413693	-0.0769823	-0.0665983	-0.0482224	0.248912	-0.202345	-0.270716	-0.23961	-0.1999	-0.275592	-0.366446	-0.425356	-0.222792
SUT096	0.0579545	0.0557921	0.0753921	0.0927435	0.0458901	-0.0349469	-0.115773	-0.0125976	0.38016	0.231475	0.0120159	-0.217563	-0.380846	-0.475499	-0.400347	-0.237371
KAP123	-1.61599	-1.77882	-1.48421	-1.03844	-0.853484	-0.718711	-0.637228	-0.454821	-1.42221	-1.63313	-1.37206	-0.951701	-0.741831	-0.624208	-0.668867	-0.679689
SWI4	0.566535	0.693397	0.567427	0.386994	0.388201	0.503609	0.751988	0.920366	-0.184353	-0.167199	-0.00338871	0.148917	0.0596537	-0.0462692	-0.0330521	0.389519
LSM4	-0.752292	-0.904547	-0.98418	-1.00155	-1.01653	-0.945741	-0.771631	-0.543893	-0.317912	-0.234865	-0.0189242	0.101987	-0.236143	-0.502247	-0.239248	0.335868
TMN3	0.206727	0.166955	0.107911	0.0727402	0.104796	0.166261	0.250119	0.472433	-0.787363	-0.935956	-0.797341	-0.562416	-0.454558	-0.403943	-0.441728	-0.422685
BOI2	0.187283	0.34467	0.413045	0.452876	0.526248	0.662962	0.9069	1.12256	-0.0861283	-0.0228302	0.158296	0.354937	0.441613	0.500902	0.571873	0.747878
SPR6, SLX8	0.618908	0.893001	0.923113	0.867011	0.892051	0.956733	1.07452	1.15514	0.259386	0.404134	0.500838	0.554922	0.532433	0.496237	0.520548	0.678966
RPL23B	-0.687147	-0.882502	-0.88602	-0.800493	-0.739956	-0.644347	-0.507873	-0.53408	-0.49029	-0.665448	-0.603431	-0.513416	-0.61577	-0.670564	-0.526405	-0.141365
SHO1	-0.241114	-0.305963	-0.331365	-0.281488	-0.0882333	0.175872	0.431759	0.50883	-0.848589	-1.16189	-1.01272	-0.695714	-0.536162	-0.433168	-0.349762	-0.251175
AVT6, YER119C-A	0.717432	1.05474	1.15628	1.10649	0.964347	0.788012	0.628174	0.80566	0.383641	0.488891	0.427026	0.35885	0.462551	0.527529	0.385296	0.251705
SCS2	-0.0189318	-0.0495223	-0.0800757	-0.115665	-0.164845	-0.173384	-0.0781391	0.0610809	-0.501642	-0.599119	-0.591172	-0.502174	-0.399407	-0.315517	-0.350042	-0.176211
SUT516	-0.138569	-0.154035	-0.069285	0.0424792	0.0482154	-0.0247067	-0.23062	0.0288173	0.650919	0.724892	0.788084	0.747658	0.524127	0.314665	0.390519	0.50699
YER121W	0.878836	1.17736	1.19239	1.04786	0.815393	0.563411	0.389694	0.792564	0.995542	1.47963	1.47268	1.21988	0.968411	0.798493	0.88002	0.696996
GLO3	-0.507857	-0.745644	-0.889254	-0.943551	-0.927372	-0.825183	-0.64701	-0.37543	-0.68901	-0.814622	-0.739777	-0.601599	-0.579676	-0.559656	-0.520337	-0.384218
YCK3	0.235314	0.168897	0.00428335	-0.151275	-0.132183	-0.0189821	0.215583	0.0601046	0.186328	0.237827	0.238655	0.190493	0.0228179	-0.119239	-0.102129	0.341667
DSE1	-0.0513382	-0.103943	-0.158516	-0.542608	-1.88224	-3.4551	-4.59064	-4.69441	0.015016	-0.110143	-0.533883	-1.07506	-1.69334	-2.40178	-3.22879	-3.41838
RSP5	0.0393682	0.0507835	-0.0128684	-0.0898469	-0.153003	-0.195704	-0.214729	-0.0347321	-0.0424714	-0.0240071	0.021993	0.078918	0.114713	0.101995	-0.0284259	-0.0012049
NSA2	-2.63838	-3.26076	-2.97462	-2.31584	-1.91398	-1.58796	-1.38745	-1.37142	-2.07462	-2.42576	-1.98866	-1.32095	-1.14648	-1.059	-0.867085	-0.49415
LCP5	-0.374378	-0.334348	-0.19301	-0.0382533	-0.0111561	0.0238653	0.120465	0.433532	-0.448811	-0.498788	-0.284399	-0.0599985	-0.155802	-0.295195	-0.27292	-0.0619324
YER128W	0.549173	0.641344	0.59651	0.488255	0.335049	0.182701	0.106319	0.569078	0.867507	1.12058	1.13555	0.917051	0.414583	0.0128491	0.182036	0.487244
SAK1	0.32209	0.390766	0.347759	0.28464	0.297442	0.340564	0.390788	0.551306	0.181396	0.228038	0.315826	0.385717	0.342715	0.242508	0.11551	0.27707
YER130C	0.0195772	0.0412718	0.00729602	-0.062393	-0.228696	-0.411053	-0.57897	-0.187397	0.037481	0.0904052	0.167878	0.200412	0.0900271	-0.0548776	-0.130163	-0.177099
RPS26B	-1.05918	-1.44408	-1.40604	-1.14304	-0.879756	-0.664594	-0.586456	-0.644515	-1.00608	-1.43392	-1.28053	-0.948013	-0.955967	-0.983246	-0.68805	-0.530445
SNR4	-0.539644	-0.56949	-0.200778	0.181806	0.162688	0.0413323	0.00361612	0.0525993	0.0816769	0.398595	0.329708	0.111208	-0.0819845	-0.148293	0.0263515	0.0807542
PMD1	0.709818	1.03109	1.11902	1.11138	1.13318	1.15389	1.17641	1.3833	-0.119646	-0.104635	0.0635817	0.279857	0.404988	0.454636	0.384464	0.520269
GLC7	-0.205639	-0.239231	-0.208815	-0.161923	-0.174678	-0.175994	-0.133287	0.061493	-0.125392	-0.0994417	0.0480491	0.169158	0.0844675	-0.0164919	-0.00401818	0.137698
YER134C	-0.481876	-0.713617	-0.901521	-1.03838	-1.17305	-1.27956	-1.40899	-1.12388	-0.0639834	-0.127939	-0.188015	-0.267825	-0.440758	-0.629122	-0.769252	-0.712955
YER133W-A	0.148414	0.106898	-0.0828933	-0.268337	-0.26731	-0.21582	-0.252006	-0.245458	0.412714	0.476268	0.368387	0.231757	0.266687	0.319405	0.292425	0.1289
YER135C	0.941253	1.20769	1.002	0.618468	0.425613	0.291223	0.15063	-0.00551235	0.466537	0.64094	0.72263	0.69693	0.463417	0.184316	0.0470662	0.373274
GDI1	0.078912	0.106504	0.147851	0.173663	0.12882	0.0771391	0.0560571	0.286623	-0.181133	-0.170265	-0.0432094	0.116852	0.218007	0.25081	0.144228	0.10285
YER137C	-0.497028	-0.643162	-0.620774	-0.541519	-0.546803	-0.577173	-0.660824	-0.518914	-0.372616	-0.29294	-0.0113758	0.168567	-0.12923	-0.408049	-0.261583	0.0369843
YER137W-A	-0.0600349	-0.0873522	-0.0520832	0.00909192	0.0219089	-0.00186287	-0.0408503	0.0226824	-0.0553993	-0.0398093	-0.0460097	-0.0554973	-0.0182306	0.0540852	0.15721	0.0554615
SCR1	-0.0108501	0.093805	0.208017	0.310842	0.334567	0.305172	0.185623	0.367124	0.051287	0.17902	0.0602322	-0.0658037	0.0660764	0.199666	0.121421	-0.243362
YER139C	0.543145	0.664354	0.672886	0.632497	0.590771	0.551385	0.558051	0.816203	0.295355	0.488444	0.578754	0.60728	0.5762	0.52597	0.489573	0.60045
YER140W	0.642255	0.879946	0.91867	0.872571	0.859905	0.860681	0.894984	1.04457	0.0671472	0.0667514	0.144425	0.223997	0.187949	0.133132	0.154409	0.410335
COX15	-0.629259	-0.758449	-0.75905	-0.720787	-0.763429	-0.780607	-0.744659	-0.670208	-0.483701	-0.549276	-0.50122	-0.3944	-0.332293	-0.319812	-0.443822	-0.35124
MAG1	0.458299	0.683219	0.776444	0.794535	0.773545	0.750863	0.78107	0.989172	0.646405	0.970942	1.09847	1.10584	1.01888	0.926153	0.966208	1.07949
DDI1	-0.184772	-0.120401	0.000253298	0.12762	0.179575	0.243072	0.375785	0.533813	0.226022	0.351086	0.535096	0.699159	0.774159	0.801334	0.8326	0.774879
UBP5	0.00460145	0.02911	0.0811722	0.111827	-0.0155677	-0.191668	-0.343099	-0.0185258	0.421332	0.617655	0.76007	0.817518	0.734802	0.587576	0.479155	0.357866
FTR1	-0.160629	-0.199509	-0.268835	-0.333385	-0.404419	-0.41186	-0.291193	-0.0517429	-0.727278	-0.909622	-0.892876	-0.799599	-0.795866	-0.834363	-0.942209	-0.968088
LSM5	-0.338719	-0.451843	-0.451064	-0.429523	-0.445481	-0.490961	-0.596651	-0.921247	-0.366298	-0.468791	-0.497957	-0.55145	-0.757464	-0.965356	-1.02035	-1.18953
YER145C-A	0.197593	0.325343	0.373282	0.380351	0.389507	0.407284	0.501303	0.346533	0.0204528	-0.1092	-0.32173	-0.426079	-0.200312	-0.050815	-0.352405	-0.707721
SCC4	0.0164777	0.210091	0.404658	0.550976	0.564978	0.556286	0.594238	0.710632	-0.0255083	0.103606	0.229561	0.32205	0.34675	0.309347	0.18685	-0.00549217
SPT15	-0.23254	-0.337871	-0.335925	-0.305972	-0.338525	-0.338903	-0.241632	0.00474827	-0.26823	-0.236875	-0.154339	-0.100759	-0.210664	-0.319278	-0.32439	-0.13223
YER147C-A	-0.0770696	-0.0586915	0.0291389	0.134358	0.178255	0.150187	0.0333145	-0.0937251	0.111996	0.11946	-0.00474427	-0.122601	-0.049886	0.0394981	-0.00266158	-0.202005
YER148W-A	-0.177009	-0.109483	-0.129197	-0.179385	-0.169651	-0.129682	-0.131901	-0.312044	-0.00324963	-0.0512801	0.00178445	0.0801031	0.11357	0.117609	0.11914	0.0550579
PEA2	-0.27816	-0.261586	-0.129914	0.0205725	0.0646309	0.117597	0.267599	0.400673	-0.0638029	-0.182314	-0.182763	-0.134357	-0.111962	-0.102739	-0.0772467	-0.0307463
SPI1	-0.755152	-0.654606	-0.289887	0.0131218	-0.207669	-0.547393	-0.817683	-0.478656	-0.104618	-0.0163923	-0.0265613	-0.0637211	-0.0518373	-0.0584912	-0.193017	-0.339793
UBP3	-0.0767234	-0.0320341	-0.0747923	-0.130887	-0.160918	-0.1279	-0.00554984	0.248403	-0.323599	-0.329214	-0.185656	-0.0312311	-0.0528738	-0.11279	-0.154781	0.0282414
YER152C, PET122	0.376998	0.541276	0.61385	0.602377	0.500401	0.419437	0.470683	0.73281	0.328103	0.315667	0.187327	0.087923	0.181478	0.248795	0.120263	0.0239441
YER152W-A	0.118568	0.15854	0.236121	0.291863	0.276735	0.242907	0.309561	0.0711176	0.0575331	-0.0622273	-0.211262	-0.293785	-0.128401	0.0773683	0.159794	-0.0498476
PET122	0.193774	0.289993	0.317575	0.290618	0.234858	0.21192	0.276305	0.385854	0.328731	0.339165	0.132869	-0.0674798	0.0168932	0.101848	-0.00811624	-0.393052
OXA1	-0.909171	-1.21846	-1.38651	-1.47872	-1.62356	-1.69837	-1.65433	-1.42094	-1.06422	-1.45295	-1.44837	-1.2837	-1.25312	-1.27095	-1.35062	-1.27893
BEM2	0.0510685	0.0805946	0.00212054	-0.0889538	-0.0875575	-0.0195502	0.110134	0.157145	-0.221139	-0.274272	-0.186298	-0.0631854	-0.0510875	-0.0864526	-0.168123	-0.00504647
YER156C	-1.23586	-1.65222	-1.69861	-1.57285	-1.48462	-1.32692	-1.08653	-0.915979	-1.02331	-1.3738	-1.50313	-1.4822	-1.43301	-1.32825	-1.23828	-0.8863
COG3	0.0936494	0.04707	-0.0575729	-0.167898	-0.25565	-0.321101	-0.366152	-0.150973	-0.123406	-0.203348	-0.232234	-0.238363	-0.28035	-0.344645	-0.432695	-0.398227
YER158C	-0.396303	-0.392131	-0.274664	-0.107977	-0.083805	-0.178684	-0.505259	-0.0834883	-1.10871	-1.38602	-0.996013	-0.428162	-0.291254	-0.353039	-0.516982	-0.342885
SUT097	0.114136	0.135754	0.126971	0.0767507	0.0261873	0.019641	0.134709	-0.0449972	0.441381	0.424897	0.243478	0.0221274	0.0158794	0.0692021	0.0868678	-0.235383
BUR6	-0.0509013	0.0514665	0.192997	0.323732	0.28386	0.163465	-0.0100627	0.367927	-0.063162	0.0408615	0.370743	0.583952	0.232273	-0.16083	-0.116219	0.169727
YER158W-A	0.230446	0.219175	0.248298	0.276938	0.261641	0.218739	0.145467	0.305283	0.0275308	-0.139349	-0.149939	-0.10213	-0.13683	-0.281625	-0.522182	-0.450524
SPT2	-0.397826	-0.565216	-0.646489	-0.673924	-0.732967	-0.77268	-0.760553	-0.556706	0.0532658	0.0781578	0.135676	0.118825	-0.129976	-0.357447	-0.30408	-0.161629
RAD4	0.0632145	0.126743	0.161673	0.162056	0.092635	0.0343631	0.0374929	0.312488	0.362351	0.551407	0.617053	0.585112	0.45274	0.34405	0.403905	0.512822
YER163C	-0.777445	-1.02764	-1.24991	-1.38453	-1.38902	-1.2459	-0.970097	-0.7454	-0.618596	-0.778077	-1.00026	-1.14267	-1.13266	-1.01877	-0.885343	-0.574089
SUT098	-0.142518	-0.148392	-0.050041	0.0727315	0.123015	0.142198	0.118436	0.287096	0.393434	0.47432	0.481444	0.508909	0.655863	0.713216	0.481651	0.39048
CHD1	-0.0941593	-0.0379095	-0.0665269	-0.120626	-0.168472	-0.170338	-0.115857	0.074275	-0.0804067	-0.056158	0.0324997	0.133924	0.174118	0.172351	0.129853	0.0943151
SUT517	-0.38349	-0.471683	-0.361478	-0.170764	-0.0539803	-0.0326093	-0.156497	-0.326748	0.0722602	0.0804174	-0.0925941	-0.262879	-0.20483	-0.109187	-0.160909	-0.327078
PAB1	-1.19447	-1.5096	-1.41828	-1.13817	-0.923167	-0.724241	-0.59988	-0.509169	-1.1507	-1.38398	-1.20186	-0.864995	-0.69395	-0.593202	-0.604723	-0.54726
DNF1	0.065711	0.0774199	0.0252546	-0.0283454	-0.0209682	0.0402917	0.167848	0.28033	-0.29876	-0.322578	-0.256672	-0.152449	-0.100262	-0.0865573	-0.15093	-0.0769627
YER165C-A	-0.161194	-0.0658841	-0.126755	-0.151087	0.0784844	0.266246	0.104388	-0.228301	-0.083262	-0.1495	-0.266952	-0.401583	-0.469886	-0.445748	-0.264076	-0.394576
BCK2	0.235964	0.274973	0.273901	0.28829	0.34504	0.413942	0.481076	0.835008	-0.0401361	0.0232472	0.200054	0.374335	0.391061	0.375486	0.410514	0.620612
CCA1	-0.229341	-0.287046	-0.391455	-0.500269	-0.595577	-0.641064	-0.605211	-0.604169	-0.333928	-0.438301	-0.369569	-0.297408	-0.442454	-0.651522	-0.843366	-0.786052
RPH1	0.947321	1.4885	1.69521	1.70215	1.60229	1.47786	1.41201	1.70892	0.439457	0.807912	1.04118	1.15728	1.12452	1.01815	0.888686	0.93911
ADK2	-0.530503	-0.906466	-1.18848	-1.38241	-1.50194	-1.48133	-1.25713	-0.916635	-0.291685	-0.674264	-0.950415	-1.15646	-1.34526	-1.46759	-1.44687	-1.26749
RAD3	-0.158537	-0.239046	-0.257983	-0.229864	-0.166238	-0.078019	0.00752571	0.137301	-0.364743	-0.425842	-0.303341	-0.139475	-0.144489	-0.186371	-0.182972	0.0298541
SUT519	0.245045	0.285396	0.12803	-0.0497364	-0.0968892	-0.119112	-0.148282	-0.196867	0.0247959	0.0538638	-0.0499444	-0.113259	0.0149163	0.128444	0.0595454	-0.0622351
BRR2	-0.0478531	0.025988	0.0740583	0.107022	0.118304	0.151002	0.231253	0.34599	-0.0996609	-0.0441108	0.0937164	0.224279	0.224012	0.174583	0.109286	0.16419
YER172C-A	0.500359	0.455131	0.40132	0.360981	0.399408	0.40425	0.397214	0.0961981	-0.384449	-0.667573	-0.592622	-0.467118	-0.566661	-0.676587	-0.592508	-0.667294
RAD24	0.401662	0.556096	0.630226	0.647835	0.576559	0.500946	0.507356	0.936788	0.229815	0.418176	0.496466	0.512086	0.464673	0.410803	0.405273	0.572825
GRX4	0.834323	0.743587	0.239227	-0.325157	-0.585745	-0.729981	-0.806232	-0.56172	1.66099	1.87127	1.41789	0.748075	0.282001	-0.149788	-0.53215	-0.436478
TMT1	2.2117	2.42543	1.92008	1.23191	0.930581	0.693529	0.506154	0.6035	2.38932	2.86416	2.45935	1.75902	1.32198	0.870816	0.374563	0.385089
YER175W-A	1.62692	1.79555	1.51165	1.08064	0.821481	0.605446	0.3384	0.942103	2.66544	3.07484	2.83419	2.29801	1.83783	1.40753	1.21481	1.36896
SUT520	0.266943	0.192947	0.238645	0.30254	0.292021	0.284521	0.382833	0.694693	-0.332629	-0.398773	-0.102394	0.272827	0.379957	0.364635	0.351616	0.466295
ECM32	1.11244	1.09843	0.672319	0.213417	0.133001	0.146282	0.1362	0.390766	1.62183	1.88819	1.55763	1.01372	0.6402	0.350303	0.253131	0.372743
BMH1	-0.312764	-0.326855	-0.272988	-0.201719	-0.22589	-0.257426	-0.265141	-0.00478145	-0.540425	-0.512381	-0.396918	-0.24701	-0.148896	-0.105613	-0.211298	-0.305262
PDA1	-0.346901	-0.384492	-0.401022	-0.40978	-0.466734	-0.500335	-0.492492	-0.299349	-0.408722	-0.484877	-0.461177	-0.390043	-0.340568	-0.345712	-0.502392	-0.602679
SUT521	0.20964	-0.077045	-0.2875	-0.517771	-0.893476	-1.30064	-1.57182	-1.51155	0.39094	0.219235	0.0860367	-0.0379105	-0.158724	-0.400117	-0.830829	-1.16438
DMC1	2.34252	3.36411	3.92807	4.2261	4.60905	5.04914	5.68377	5.83959	2.4487	3.65499	4.07109	4.10132	4.23013	4.44312	4.84645	5.23391
ISC10, SLO1	0.168119	0.282702	0.432523	0.530289	0.525466	0.57737	0.876359	0.848045	0.22541	0.35722	0.484763	0.58689	0.617655	0.641888	0.715067	0.956633
YER181C	0.448584	0.626507	0.735321	0.760803	0.597708	0.341532	0.108554	0.292586	1.23692	1.74537	1.91027	1.85708	1.71824	1.50241	1.25184	1.21641
FMP10	-0.853523	-1.02361	-1.0133	-0.938019	-0.940362	-0.896287	-0.781896	-0.655933	-0.264786	-0.267082	-0.169337	-0.123828	-0.362128	-0.535361	-0.36497	0.125243
FAU1	-0.123447	-0.189657	-0.149513	-0.0885415	-0.101697	-0.0962137	0.0260233	0.232	-0.141274	-0.097492	-0.026382	0.0106994	-0.0792394	-0.146896	-0.0958901	0.10522
SUT099	0.691383	0.814837	0.678322	0.485165	0.48095	0.554116	0.6774	0.804282	0.317884	0.44981	0.552673	0.619962	0.597732	0.551395	0.559375	0.781695
YER184C	0.577515	0.5865	0.444437	0.241605	0.0446002	-0.117045	-0.144949	0.158921	1.24108	1.3361	1.22639	1.02665	0.897666	0.708769	0.49208	0.314625
YER185W	0.661383	0.625715	0.464834	0.270815	0.195328	0.145855	0.146777	0.12847	0.954253	1.08699	0.884245	0.594519	0.487705	0.362025	0.127147	0.0490583
SUT522	0.582283	0.807667	0.774545	0.68417	0.761425	0.854956	0.864937	0.830383	0.369881	0.582074	0.577509	0.506594	0.50125	0.528786	0.579914	0.725006
YER186C	-0.224984	-0.36764	-0.567135	-0.721338	-0.757182	-0.772847	-0.87657	-0.81349	-0.0257217	-0.0436163	-0.10997	-0.195867	-0.313122	-0.441503	-0.587537	-0.533783
SUT523	-0.0716128	-0.201371	-0.310549	-0.395947	-0.425663	-0.501454	-0.681956	-1.19436	-0.021515	-0.0235601	-0.150594	-0.273971	-0.287654	-0.302206	-0.452776	-0.480141
SUT100	-0.131223	-0.21718	-0.265103	-0.262398	-0.207392	-0.138716	-0.0871929	-0.0133823	0.433038	0.422135	0.304966	0.170264	0.146065	0.209003	0.398338	0.551609
YER187W	-0.0181764	-0.00865557	0.0977921	0.224053	0.316366	0.458694	0.772948	0.846033	0.317302	0.359199	0.338464	0.341937	0.482435	0.637107	0.715411	0.848366
YER188W, YERWomega2	0.291102	0.425069	0.509739	0.585595	0.724959	0.794709	0.684736	0.425795	0.4228	0.515263	0.369528	0.223293	0.288995	0.373314	0.350854	0.505215
AAD6	0.257619	0.250255	0.154806	1.42e-05	-0.206207	-0.361098	-0.315087	-0.176088	0.523877	0.583993	0.473191	0.304188	0.153865	-0.0433309	-0.287828	-0.293585
AGP3	0.407038	0.487363	0.416947	0.286225	0.167979	0.0812999	0.0770652	0.309517	0.531825	0.661818	0.707183	0.659325	0.478359	0.245713	0.0860797	0.176737
YFL054C	0.542799	0.504048	0.138687	-0.301651	-0.556429	-0.71609	-0.77361	-0.733055	0.418457	0.311714	0.0357769	-0.254628	-0.41942	-0.523995	-0.541343	-0.381118
DAK2	0.0265803	0.0884147	0.143277	0.172778	0.184281	0.201523	0.273957	0.0895158	-0.0506045	-0.0690841	-0.165758	-0.255465	-0.226733	-0.151311	-0.0759642	-0.198275
YFL052W	0.7439	0.864444	0.645858	0.342647	0.205448	0.140941	0.148497	0.32841	0.264938	0.278489	0.171646	0.0701352	0.092983	0.103184	-0.0319741	0.128882
YFL051C	0.0639505	0.0123621	0.0206364	0.0430312	0.0552355	0.0519373	0.044514	-0.0215186	-0.180452	-0.239579	-0.185687	-0.105492	-0.0548558	-0.0180575	0.0354821	-0.25711
ALR2	0.699499	0.92069	0.863739	0.70508	0.653426	0.662732	0.761461	0.753712	0.481316	0.604119	0.592272	0.521895	0.460375	0.388849	0.303492	0.455558
SWP82	0.231769	0.282443	0.209574	0.0986132	3.31e-05	-0.0738188	-0.0981561	0.114828	0.175878	0.250046	0.343056	0.398354	0.331744	0.22421	0.155577	0.184729
EMP47	-0.00223114	-0.0480276	-0.148027	-0.269573	-0.453518	-0.634648	-0.775078	-0.385326	-0.246646	-0.279431	-0.122363	0.0102475	-0.155929	-0.378151	-0.484064	-0.302094
RGD2	-0.156402	-0.156068	-0.0949061	-0.0386998	-0.128945	-0.230423	-0.268151	0.132481	-0.244283	-0.272592	-0.183136	-0.0899649	-0.168567	-0.280533	-0.329202	-0.167073
FMP32	0.343897	0.319002	0.164678	-0.0235328	-0.101318	-0.0699013	0.132697	0.296841	0.710019	0.856054	0.692749	0.396883	0.0978643	-0.0712832	0.112227	0.55414
SEC53	-1.06274	-1.37079	-1.3143	-1.11871	-1.04614	-0.98053	-0.907858	-0.847668	-1.38692	-1.70643	-1.61074	-1.33858	-1.20335	-1.14629	-1.28487	-1.20449
OTU1	0.158888	0.274006	0.463482	0.658685	0.7867	0.879185	0.975203	1.08046	0.252879	0.353221	0.507064	0.675783	0.844779	0.947129	0.921505	0.828352
YFL042C	0.297782	0.465536	0.497965	0.464057	0.379403	0.297475	0.261473	0.604773	0.533753	0.737045	0.767535	0.720597	0.694144	0.647084	0.550662	0.571297
YFL041W-A	0.270537	0.384596	0.390455	0.33433	0.241889	0.171772	0.190979	0.357813	0.940768	1.11466	0.985416	0.803269	0.852845	0.883618	0.763976	0.583688
FET5	-0.458555	-0.580981	-0.589154	-0.53768	-0.421545	-0.162872	0.334226	0.246928	-0.544091	-0.64605	-0.549986	-0.378389	-0.312316	-0.270309	-0.243362	0.0375246
YFL040W	0.0161646	0.0230429	0.0316176	0.0654087	0.433363	0.959315	1.71947	0.0352621	0.0277747	0.00443792	-0.0130906	-0.0134462	-0.119625	-0.0938747	0.263619	1.66397
ACT1	-0.110124	-0.156245	-0.172534	-0.163778	-0.182823	-0.23267	-0.359216	-0.166752	-0.441903	-0.491645	-0.479756	-0.397523	-0.251356	-0.181694	-0.391167	-0.583595
SUT101	-0.155188	-0.297069	-0.316571	-0.282365	-0.298828	-0.32748	-0.309951	-0.287716	0.315012	0.303533	0.175435	0.0311064	-0.0169934	-0.0851431	-0.268811	-0.459759
YPT1	-0.277379	-0.322314	-0.324136	-0.303265	-0.324718	-0.340455	-0.353582	-0.12105	-0.197257	-0.207718	-0.20506	-0.180685	-0.154691	-0.150486	-0.214435	-0.201253
TUB2	-0.491055	-0.800813	-1.03655	-1.16106	-1.07157	-0.816294	-0.406619	-0.372719	-0.97513	-1.28037	-1.26441	-1.09427	-0.968482	-0.855549	-0.840565	-0.618055
RPO41	-0.866131	-1.07483	-1.08483	-0.966166	-0.80839	-0.598025	-0.38331	-0.289641	-0.829339	-1.02301	-0.867372	-0.605631	-0.532634	-0.486033	-0.428465	-0.168666
MOB2	-0.232098	-0.478324	-0.693805	-0.824609	-0.811241	-0.707722	-0.585375	-0.198676	-0.327107	-0.528809	-0.41709	-0.269888	-0.351887	-0.447835	-0.393001	-0.348384
RPL22B	-1.11238	-1.67569	-1.81783	-1.61679	-1.0972	-0.481475	-0.0268273	0.295438	-1.02192	-1.42843	-1.20301	-0.759876	-0.611695	-0.524444	-0.37098	0.19785
YFL034W	0.0908603	0.152232	0.159702	0.133694	0.047311	-0.0393707	-0.0828978	0.17444	0.0317701	0.0674484	0.112575	0.141142	0.109068	0.0565935	0.00732482	0.0339102
RIM15	0.659004	0.982435	1.03474	0.999296	1.05705	1.15229	1.26107	1.50265	0.166132	0.297012	0.479239	0.666334	0.802758	0.883283	0.872784	0.972119
YFL032W, HAC1	-0.0411497	-0.0591794	-0.0748218	-0.0914758	-0.203132	-0.368795	-0.583599	-0.283544	0.317399	0.387807	0.191748	-0.0362087	-0.0722697	-0.14159	-0.403359	-0.721908
SUT524	-0.082173	-0.128103	-0.12949	-0.140885	-0.221475	-0.306125	-0.312717	-0.441007	0.223268	0.172498	-0.0223295	-0.22488	-0.234788	-0.196659	-0.197561	-0.437403
AGX1	-1.00931	-1.36605	-1.61671	-1.72938	-1.74359	-1.74488	-1.92237	-1.72814	-0.911529	-1.24023	-1.3983	-1.4314	-1.44809	-1.49073	-1.68999	-1.62337
CAK1	0.253277	0.352305	0.28462	0.17463	0.176408	0.263049	0.458055	0.49463	0.370593	0.54769	0.621759	0.59001	0.443703	0.326547	0.376849	0.551356
SUT102	-0.227108	-0.340513	-0.313416	-0.278199	-0.362871	-0.46204	-0.493139	-0.463294	0.0456973	-0.118293	-0.230225	-0.324436	-0.399663	-0.476125	-0.540331	-0.6616
CAF16	0.60792	0.472925	0.0920082	-0.282896	-0.41727	-0.498898	-0.602101	-0.318207	1.02371	1.17501	0.848261	0.360214	0.0179838	-0.218485	-0.247388	-0.112428
GYP8	-0.120006	-0.143868	-0.0960261	-0.0472684	-0.124689	-0.199525	-0.145224	0.0436707	0.156808	0.27553	0.367176	0.413607	0.371962	0.324298	0.343049	0.446803
STE2	0.431577	0.586546	0.535011	0.420894	0.380794	0.37395	0.404365	0.482827	0.433066	0.480696	0.614571	0.708268	0.617997	0.475258	0.422346	0.633504
BST1	0.655436	0.773657	0.685936	0.531194	0.446128	0.389827	0.385434	0.604591	0.109545	0.0988494	0.194196	0.283464	0.225937	0.0930204	-0.0736745	0.011188
EPL1	0.517278	0.736721	0.665877	0.471706	0.301806	0.195475	0.23935	0.38852	0.261486	0.407902	0.450287	0.38131	0.137174	-0.138901	-0.327508	-0.24613
SUT103	0.368859	0.231078	-0.022234	-0.261174	-0.30815	-0.293473	-0.288695	-0.213047	0.574908	0.462799	0.288957	0.172179	0.279343	0.391938	0.381924	0.494304
BUD27	-0.927072	-1.04749	-0.773169	-0.35463	-0.119391	0.00712036	-0.0225966	0.113388	-0.711976	-0.590601	-0.160053	0.223727	0.0808835	-0.114427	0.0178086	0.132204
FRS2	-1.1587	-1.41577	-1.4265	-1.28803	-1.17696	-1.07123	-1.07163	-0.900762	-1.47159	-1.80169	-1.60856	-1.19916	-0.965692	-0.828129	-0.880218	-0.753611
YFL021C-A	-0.221586	-0.254031	-0.268345	-0.275874	-0.273523	-0.273882	-0.324849	-0.493379	0.152146	0.353826	0.272775	0.105044	0.0500506	0.0358857	0.00532714	-0.101375
GAT1_a	0.206585	0.311861	0.173502	-0.0522115	-0.222717	-0.284666	-0.126418	-0.134433	0.124367	-0.0195925	-0.241227	-0.430498	-0.452208	-0.458067	-0.549053	-0.677644
GAT1_b	2.28851	3.1811	2.94142	2.28162	1.8535	1.52315	1.31259	1.74587	1.58431	2.0038	2.20202	2.2748	2.32998	2.20667	1.89054	1.67856
[truncated: 4,962 more rows]
